# Supplementary material for: N-{4-[(5-Methyl­isoxazol-3-yl)sulfamo­yl]phen­yl}benzamide
Source: Acta Crystallogr Sect E Struct Rep Online. 2010 Aug 11;66(Pt 9):o2264. doi: 10.1107/S1600536810031132 (PMC3007873; doi:10.1107/S1600536810031132)
Supplement: Supplementary file 2 [file e-66-o2264-Isup2.hkl]

# 
# h,k,l, Fc-squared, Fo-squared, sigma(Fo-squared) and status flag 
# 
data_I
_shelx_title ' N-4 in P2(1)/c' 
_shelx_refln_list_code          4 
_shelx_F_calc_maximum      176.49 
_exptl_crystal_F_000       744.00 
_reflns_d_resolution_high  0.8418 
 
loop_ 
 _symmetry_equiv_pos_as_xyz 
 'x, y, z' 
 '-x, y+1/2, -z+1/2' 
 '-x, -y, -z' 
 'x, -y-1/2, z-1/2' 
 
_cell_length_a     8.2407 
_cell_length_b    23.5069 
_cell_length_c     8.5199 
_cell_angle_alpha  90.000 
_cell_angle_beta   92.155 
_cell_angle_gamma  90.000 
 
_shelx_F_squared_multiplier     1.000 
 
loop_ 
 _refln_index_h 
 _refln_index_k 
 _refln_index_l 
 _refln_F_squared_calc 
 _refln_F_squared_meas 
 _refln_F_squared_sigma 
 _refln_observed_status 
   2   0   0       64.24       43.69     12.88 o 
   3   0   0    14306.26    14620.13    288.31 o 
   4   0   0     4277.83     4067.82    143.21 o 
   5   0   0     1666.06     1822.91    130.57 o 
   6   0   0      479.57      512.22     82.42 o 
   7   0   0       26.51        1.18     53.47 o 
   8   0   0        5.32       20.09     57.31 o 
   9   0   0       83.92       -1.77     60.56 o 
   1   1   0      108.81       52.39      6.37 o 
   2   1   0    22411.64    21762.35    370.13 o 
   3   1   0     9595.05     9412.42    143.66 o 
   4   1   0     1021.90      910.69     64.33 o 
   5   1   0       18.76       19.04     33.80 o 
   6   1   0       69.77       70.92     34.88 o 
   7   1   0      112.26       85.36     40.93 o 
   8   1   0      101.13       81.70     46.56 o 
   9   1   0       22.42      112.04     68.09 o 
   1   2   0        0.14        1.41      2.93 o 
   2   2   0     8587.62     8507.31    120.03 o 
   3   2   0     1624.41     1519.83     35.20 o 
   4   2   0      784.77      827.87     58.41 o 
   5   2   0     1234.81     1588.66    163.50 o 
   6   2   0      490.05      537.10     61.04 o 
   7   2   0      192.81      246.03     51.58 o 
   8   2   0       41.48       60.52    122.15 o 
   9   2   0       12.02       34.54    102.21 o 
   1   3   0      800.16      714.58     16.70 o 
   2   3   0     4688.32     4571.09     78.98 o 
   3   3   0       12.91       11.90     10.22 o 
   4   3   0      412.08      444.53     56.76 o 
   5   3   0      768.27      648.40     84.78 o 
   6   3   0       87.49       33.72     34.07 o 
   7   3   0        0.01       24.88     35.51 o 
   8   3   0       37.86       -3.23     40.44 o 
   9   3   0        2.56       51.60     48.65 o 
   0   4   0        4.32        3.18      5.51 o 
   1   4   0    10857.75    10492.61    129.11 o 
   2   4   0       11.26       25.95      7.54 o 
   3   4   0        9.68       23.59     10.67 o 
   4   4   0     1635.07     1746.39     57.42 o 
   5   4   0      449.10      398.67     47.43 o 
   6   4   0        2.90       26.59     50.22 o 
   7   4   0       50.90      111.68     43.23 o 
   8   4   0       56.68      101.09     46.27 o 
   9   4   0        0.03      -41.65     41.65 o 
   1   5   0      613.13      723.87     16.26 o 
   2   5   0     1020.67     1102.46     24.30 o 
   3   5   0      252.92      248.85     14.31 o 
   4   5   0      828.35      758.93     39.83 o 
   5   5   0     1183.87     1163.15     68.69 o 
   6   5   0       16.96       33.84     36.22 o 
   7   5   0        3.39      -50.22     50.22 o 
   8   5   0        0.03       27.04     42.41 o 
   9   5   0       60.73       64.29     49.47 o 
   0   6   0     7308.24     6523.42    126.98 o 
   1   6   0     1173.58      971.83     17.94 o 
   2   6   0     2306.90     2228.00     30.94 o 
   3   6   0       72.93       58.19     12.10 o 
   4   6   0       19.78       27.26     10.96 o 
   5   6   0      210.15      204.68     21.75 o 
   6   6   0       78.58      100.61     18.62 o 
   7   6   0      410.89      372.50     90.98 o 
   8   6   0        0.60      -43.45     44.75 o 
   9   6   0       99.03      107.64     53.32 o 
   1   7   0       44.94       36.64      7.40 o 
   2   7   0       11.64       16.02      8.14 o 
   3   7   0      229.19      249.87     11.03 o 
   4   7   0      604.35      576.70     25.80 o 
   5   7   0       57.20       61.64     15.55 o 
   6   7   0      434.85      412.60     29.44 o 
   7   7   0      175.87      179.43     23.54 o 
   8   7   0        1.02       15.07     25.70 o 
   9   7   0       38.52       29.00     58.78 o 
   0   8   0      264.34      242.03     18.58 o 
   1   8   0      393.10      348.23     13.09 o 
   2   8   0       89.62       98.04      8.90 o 
   3   8   0      312.64      364.86     14.53 o 
   4   8   0      341.42      323.23     22.27 o 
   5   8   0       69.09      101.40     17.94 o 
   6   8   0        4.98       12.81     20.67 o 
   7   8   0       57.06       54.35     27.77 o 
   8   8   0       10.99        4.43     27.18 o 
   9   8   0       11.95       48.33     28.70 o 
   1   9   0       31.43       32.79      7.93 o 
   2   9   0       33.87       49.31      6.87 o 
   3   9   0       21.64       21.76     10.39 o 
   4   9   0       57.96       52.88     10.78 o 
   5   9   0        1.43       -6.42     15.44 o 
   6   9   0       47.24      145.86     75.79 o 
   7   9   0        5.81      -24.81     24.81 o 
   8   9   0       59.91       66.46     32.20 o 
   9   9   0        3.98       -8.24     36.33 o 
   0  10   0     9320.79     9218.69    181.15 o 
   1  10   0     4608.89     4685.11     69.66 o 
   2  10   0       44.95       31.39      7.54 o 
   3  10   0      750.38      718.81     19.80 o 
   4  10   0     2373.65     2365.39     47.44 o 
   5  10   0        8.42       19.00     11.08 o 
   6  10   0      129.70      139.96     24.32 o 
   7  10   0       33.93       29.54     30.43 o 
   8  10   0        4.51      -28.06     28.06 o 
   9  10   0        5.98      -29.54     29.54 o 
   1  11   0      339.25      340.02     16.83 o 
   2  11   0     3924.21     4102.54     59.38 o 
   3  11   0      399.74      406.73     17.35 o 
   4  11   0      346.42      363.80     22.92 o 
   5  11   0       70.10       55.66     13.60 o 
   6  11   0        3.13       16.24     13.27 o 
   7  11   0       90.69       71.66     20.16 o 
   8  11   0        2.99        0.59     33.68 o 
   0  12   0     2828.62     3044.67    105.27 o 
   1  12   0       76.11       67.97     11.96 o 
   2  12   0      110.81       93.76     11.39 o 
   3  12   0      348.02      329.71     16.06 o 
   4  12   0      311.10      342.14     21.56 o 
   5  12   0       71.24       73.80     15.66 o 
   6  12   0      239.03      230.22     20.76 o 
   7  12   0      130.90      177.35     28.03 o 
   8  12   0       56.39       85.11     24.90 o 
   1  13   0     1126.84     1284.10     39.29 o 
   2  13   0      766.52      927.67     26.28 o 
   3  13   0      872.44      919.02     36.63 o 
   4  13   0      303.93      328.01     26.97 o 
   5  13   0      244.59      305.66     22.60 o 
   6  13   0      549.24      578.90     41.19 o 
   7  13   0        8.03       47.36     32.14 o 
   8  13   0        4.05       18.17     32.94 o 
   0  14   0     1122.15     1261.05     76.80 o 
   1  14   0       20.41       19.02     12.26 o 
   2  14   0      162.61      172.90     15.47 o 
   3  14   0      443.40      482.31     37.26 o 
   4  14   0      469.36      472.85     21.67 o 
   5  14   0       52.68       58.50     16.19 o 
   6  14   0        8.40       20.68     26.26 o 
   7  14   0       30.31       28.93     24.19 o 
   8  14   0        3.98       12.99     28.95 o 
   1  15   0        3.68        7.41     12.15 o 
   2  15   0       82.05      104.23     14.07 o 
   3  15   0      286.35      325.66     22.09 o 
   4  15   0        2.64      -12.59     12.59 o 
   5  15   0        2.06        0.40     17.91 o 
   6  15   0        1.99       -8.22     21.62 o 
   7  15   0        7.67       22.69     24.50 o 
   8  15   0        5.43      -14.54     27.33 o 
   0  16   0      147.36      188.41     35.95 o 
   1  16   0      605.44      674.65     29.50 o 
   2  16   0      187.50      205.95     17.35 o 
   3  16   0      292.38      334.45     60.21 o 
   4  16   0      216.15      275.81     25.44 o 
   5  16   0      281.25      239.11     28.92 o 
   6  16   0       37.80       20.68     22.43 o 
   7  16   0        3.23       -0.82     20.57 o 
   1  17   0        1.11       14.66     22.02 o 
   2  17   0       11.07       11.53     12.51 o 
   3  17   0        0.36       10.52     16.33 o 
   4  17   0      327.82      330.46     25.90 o 
   5  17   0     1012.76      930.98     48.92 o 
   6  17   0      207.53      235.90     42.08 o 
   7  17   0       16.33        8.52     25.79 o 
   0  18   0      699.23      781.35     62.95 o 
   1  18   0      317.95      327.16     19.01 o 
   2  18   0      477.37      469.41     24.02 o 
   3  18   0       16.04      -12.13     16.87 o 
   4  18   0      107.81      121.58     20.91 o 
   5  18   0        0.04       17.18     22.24 o 
   6  18   0      111.79       68.89     28.99 o 
   7  18   0      148.61      181.80     34.90 o 
   1  19   0       98.56      100.15     17.57 o 
   2  19   0      230.66      240.48     18.96 o 
   3  19   0     1287.19     1302.87     46.66 o 
   4  19   0      451.66      427.21     30.23 o 
   5  19   0       11.12       17.90     26.31 o 
   6  19   0       94.52       42.77     30.14 o 
   7  19   0        2.84      -10.67     27.92 o 
   0  20   0      369.38      335.83     83.30 o 
   1  20   0      213.61      180.01     20.37 o 
   2  20   0       94.79       84.56     16.67 o 
   3  20   0      127.15      116.91     28.77 o 
   4  20   0       54.60       30.96     21.65 o 
   5  20   0      288.53      330.55     42.50 o 
   6  20   0      222.98      219.98     38.31 o 
   1  21   0       14.80       -4.00     20.73 o 
   2  21   0      229.33      210.70     20.17 o 
   3  21   0      257.35      270.91     33.64 o 
   4  21   0        6.14       -0.48     26.46 o 
   5  21   0        0.36       18.39     32.11 o 
   6  21   0       21.97       13.39     30.48 o 
   0  22   0      354.83      350.59     52.07 o 
   1  22   0        0.02      -20.70     20.70 o 
   2  22   0       20.06       21.89     22.26 o 
   3  22   0      242.08      240.98     34.04 o 
   4  22   0       19.07        4.76     27.09 o 
   5  22   0        0.04       -6.00     26.93 o 
   6  22   0       56.84       74.74     67.65 o 
   1  23   0        0.10        7.18     26.18 o 
   2  23   0       15.81        0.98     29.95 o 
   3  23   0       69.14       39.89     26.64 o 
   4  23   0      146.19      153.64     34.73 o 
   5  23   0      140.98      196.65     44.16 o 
   0  24   0      201.65      245.13     48.02 o 
   1  24   0      509.23      500.97     42.97 o 
   2  24   0       77.69       70.78     36.09 o 
   3  24   0       32.70       19.64     27.07 o 
   4  24   0       30.85       27.51     39.07 o 
   1  25   0      190.68      153.72     48.13 o 
   2  25   0      238.91      194.44     35.15 o 
   3  25   0      169.02      165.78     37.71 o 
   4  25   0       29.26       82.20     54.15 o 
   0  26   0       10.36       42.26     35.95 o 
   1  26   0        0.22       16.27     30.62 o 
   2  26   0        2.67      -22.92     28.23 o 
   3  26   0       61.71       89.74     35.50 o 
   1  27   0        0.98      -32.33     32.33 o 
   2  27   0        0.73      -27.23     27.23 o 
  -9   1   1        1.16      -41.64     41.64 o 
  -8   1   1       10.50      -15.15     46.08 o 
  -7   1   1       30.89       21.45     26.41 o 
  -6   1   1        2.38      -14.32     21.45 o 
  -5   1   1      219.28      143.28     27.46 o 
  -4   1   1      100.80       77.06     18.98 o 
  -3   1   1      289.07      249.28     14.26 o 
  -2   1   1      114.15      120.81     11.14 o 
  -1   1   1       95.80       94.60      5.73 o 
   0   1   1       11.71        1.40      2.14 o 
   1   1   1      161.79      150.65      7.40 o 
   2   1   1    24718.32    23939.25    565.42 o 
   3   1   1       49.59       27.40     14.75 o 
   4   1   1     2293.78     2182.37     93.26 o 
   5   1   1     4463.70     4503.12    167.92 o 
   6   1   1      390.01      428.86     53.58 o 
   7   1   1        1.26      -31.14     31.14 o 
   8   1   1       76.32       56.34     45.21 o 
   9   1   1       64.15       39.76     50.65 o 
  -9   2   1       69.77       -4.72     87.88 o 
  -8   2   1       29.18       -1.02     40.33 o 
  -7   2   1        7.42       12.53     29.69 o 
  -6   2   1       10.91       13.21     22.68 o 
  -5   2   1      192.44      225.83     27.43 o 
  -4   2   1     1653.53     1696.71     55.40 o 
  -3   2   1      532.62      530.21     30.61 o 
  -2   2   1      632.01      595.82     27.51 o 
  -1   2   1      577.00      583.50     12.58 o 
   1   2   1     2902.91     2746.15     48.21 o 
   2   2   1    15963.83    15324.23    416.83 o 
   3   2   1      791.13      688.85     31.98 o 
   4   2   1      405.83      405.91     41.04 o 
   5   2   1       62.84       65.32     29.18 o 
   6   2   1      543.11      552.75     59.49 o 
   7   2   1      589.56      647.41     99.25 o 
   8   2   1       81.93       54.13     43.49 o 
   9   2   1       89.74        3.32     57.31 o 
  -9   3   1      209.45      241.57     63.15 o 
  -8   3   1        8.59       -5.90     41.04 o 
  -7   3   1       94.20       14.28     31.34 o 
  -6   3   1       82.53      140.06     32.47 o 
  -5   3   1       26.87       21.64     19.09 o 
  -4   3   1      992.64     1014.67     54.19 o 
  -3   3   1      166.32      161.93     13.62 o 
  -2   3   1     6689.91     6426.44     82.15 o 
  -1   3   1       33.64       25.14      4.35 o 
   0   3   1    13572.82    12727.30    234.14 o 
   1   3   1      720.18      642.97     13.22 o 
   2   3   1     9984.19    10019.70    172.39 o 
   3   3   1       49.92      156.87     96.78 o 
   4   3   1      234.55      232.87     35.12 o 
   5   3   1      270.37      286.92     67.20 o 
   6   3   1      992.87      967.75     76.88 o 
   7   3   1     1257.76     1141.14     91.05 o 
   8   3   1        2.28       55.74     84.78 o 
   9   3   1       14.12       33.46     58.64 o 
  -9   4   1        1.25       42.46     50.03 o 
  -8   4   1       13.49       44.27     50.00 o 
  -7   4   1      123.19      158.63     49.04 o 
  -6   4   1      931.18      834.57     51.54 o 
  -5   4   1      107.50      107.01     22.98 o 
  -4   4   1       10.95       -0.84     15.51 o 
  -3   4   1      535.23      580.07     16.44 o 
  -2   4   1       11.61       25.40      6.67 o 
  -1   4   1     3675.51     3618.60     42.28 o 
   0   4   1    31150.28    28943.60    371.19 o 
   1   4   1      154.96      248.46     22.81 o 
   2   4   1       43.94       47.30      6.09 o 
   3   4   1       32.59       34.20      8.99 o 
   4   4   1      468.29      509.98     48.35 o 
   5   4   1        9.37       38.99     44.90 o 
   6   4   1       38.30        8.18     35.45 o 
   7   4   1        0.39       55.29     37.82 o 
   8   4   1      132.92       88.95     47.11 o 
   9   4   1      344.40      301.60     88.03 o 
  -9   5   1        0.08      -28.80     44.27 o 
  -8   5   1        4.38       46.63     34.16 o 
  -7   5   1        6.16      -20.43     50.81 o 
  -6   5   1       74.49       79.58     30.62 o 
  -5   5   1       34.98       47.86     30.95 o 
  -4   5   1      707.60      650.69     24.75 o 
  -3   5   1     1989.79     2014.98     34.44 o 
  -2   5   1      628.67      610.45     13.77 o 
  -1   5   1      563.26      554.95     12.91 o 
   0   5   1       19.98       20.02      8.81 o 
   1   5   1      127.89      116.34      6.67 o 
   2   5   1       25.52       14.54      7.58 o 
   3   5   1     2769.49     2719.61     56.93 o 
   4   5   1       86.83       79.99     12.75 o 
   5   5   1      272.37      322.27     32.94 o 
   7   5   1       30.36       51.10     53.47 o 
   8   5   1        1.80      -43.42     48.74 o 
   9   5   1       11.38      -11.52     57.31 o 
  -9   6   1       19.11       -4.00     23.98 o 
  -8   6   1       16.05       -7.53     24.55 o 
  -7   6   1        0.01      -17.50     18.34 o 
  -6   6   1        2.32       22.92     28.78 o 
  -5   6   1       61.67       62.68     14.15 o 
  -4   6   1        4.25        1.72     10.50 o 
  -3   6   1      568.43      580.97     18.40 o 
  -2   6   1      414.77      456.81     14.01 o 
  -1   6   1        3.64        1.86      6.13 o 
   0   6   1       31.53       28.45      7.69 o 
   1   6   1      188.07      198.30      8.71 o 
   2   6   1     2628.33     2780.96     40.20 o 
   3   6   1       32.75       23.19      8.33 o 
   4   6   1      107.12      141.82     17.03 o 
   5   6   1     1373.51     1328.51     44.21 o 
   6   6   1       20.18       26.60     26.00 o 
   7   6   1       56.08       76.87     17.60 o 
   8   6   1       75.43       82.12     24.38 o 
   9   6   1       41.90       43.94     25.28 o 
  -9   7   1       20.19      -33.00     36.81 o 
  -8   7   1       18.97        3.35     22.88 o 
  -7   7   1       26.74       29.60     17.49 o 
  -6   7   1       15.14       -1.78     15.68 o 
  -5   7   1       70.91       83.09     22.97 o 
  -4   7   1        0.23        1.57     12.31 o 
  -3   7   1        5.37       -2.02      7.43 o 
  -2   7   1      312.56      316.10     12.25 o 
  -1   7   1      194.64      177.36      9.97 o 
   0   7   1      387.56      385.55     14.87 o 
   1   7   1        2.64        1.13      6.70 o 
   2   7   1      131.32      149.61      9.43 o 
   3   7   1      262.39      264.47     12.46 o 
   4   7   1      231.66      231.74     22.22 o 
   5   7   1       10.61        9.76     15.19 o 
   6   7   1       68.09       62.48     19.37 o 
   7   7   1      703.00      629.79     49.92 o 
   8   7   1       49.09       58.37     24.55 o 
   9   7   1        1.67       16.02     24.51 o 
  -9   8   1       42.91       77.08     62.62 o 
  -8   8   1        0.04      -46.67     46.67 o 
  -7   8   1       74.82       70.70     23.02 o 
  -6   8   1      368.66      379.40     27.50 o 
  -5   8   1      197.32      193.39     22.41 o 
  -4   8   1      635.75      656.58     20.49 o 
  -3   8   1       81.55       65.94      9.97 o 
  -2   8   1      113.76      118.93      8.84 o 
  -1   8   1       52.62       45.41      8.29 o 
   0   8   1     6290.75     5936.25     85.09 o 
   1   8   1     1107.30     1046.63     20.13 o 
   2   8   1      108.59      102.33      8.11 o 
   3   8   1       66.79       89.37     11.77 o 
   4   8   1      165.24      186.39     13.76 o 
   5   8   1      141.68      116.95     23.86 o 
   6   8   1      129.15      114.89     34.41 o 
   7   8   1       25.05      -11.82     23.04 o 
   8   8   1        0.03      -10.98     21.90 o 
   9   8   1       56.98       91.63     31.02 o 
  -9   9   1       87.40      116.98     40.77 o 
  -8   9   1       27.16       43.23     30.42 o 
  -7   9   1       18.40       50.36     30.67 o 
  -6   9   1      400.53      398.34     33.43 o 
  -5   9   1      402.83      392.13     22.33 o 
  -4   9   1      237.02      246.28     15.48 o 
  -3   9   1       37.30       32.92     12.97 o 
  -2   9   1        1.61       -0.83      4.33 o 
  -1   9   1     1636.28     1763.37     30.97 o 
   0   9   1     1214.43     1213.21     27.15 o 
   1   9   1      608.01      641.79     15.71 o 
   2   9   1      797.80      847.38     19.54 o 
   3   9   1      130.68      108.25      9.95 o 
   4   9   1      415.48      476.21     21.19 o 
   5   9   1      960.21      995.43     30.63 o 
   6   9   1      274.54      345.06     36.76 o 
   7   9   1      102.28       74.15     31.02 o 
   8   9   1        3.42      -24.22     24.22 o 
   9   9   1       16.70       14.93     27.31 o 
  -9  10   1       24.96       15.07     36.04 o 
  -8  10   1        3.95      -18.65     26.64 o 
  -7  10   1      112.88      155.44     29.75 o 
  -6  10   1       58.62       60.27     16.80 o 
  -5  10   1      119.83      117.39     17.75 o 
  -4  10   1      914.02      947.41     45.88 o 
  -3  10   1        6.16       20.94      8.66 o 
  -2  10   1     1165.96     1172.21     24.27 o 
  -1  10   1        0.50       11.24      8.46 o 
   0  10   1      782.76      896.77     24.24 o 
   1  10   1      256.88      279.92     15.17 o 
   2  10   1       98.38       95.44     11.54 o 
   3  10   1      914.09      955.78     23.28 o 
   4  10   1      312.92      298.79     18.85 o 
   5  10   1       63.98       60.84     16.42 o 
   6  10   1      136.52      141.02     15.78 o 
   7  10   1       39.44       16.25     30.72 o 
   8  10   1       25.80       34.27     33.97 o 
  -8  11   1        9.56       19.05     23.50 o 
  -7  11   1        2.09       11.67     18.31 o 
  -6  11   1       34.60       19.82     14.14 o 
  -5  11   1       33.01       38.55     17.27 o 
  -4  11   1      184.75      187.87     17.60 o 
  -3  11   1        7.88       -7.72      9.46 o 
  -2  11   1       11.24        2.09     10.30 o 
  -1  11   1      352.75      286.76     15.85 o 
   0  11   1        7.88        1.20     18.04 o 
   1  11   1      663.66      617.34     26.47 o 
   2  11   1      308.94      334.72     17.39 o 
   3  11   1     1134.34     1084.40     28.57 o 
   4  11   1        3.56       -8.77     11.75 o 
   5  11   1        9.93        1.27     13.06 o 
   6  11   1      181.23      192.94     21.05 o 
   7  11   1       18.16       35.27     26.59 o 
   8  11   1        0.38      -11.55     17.87 o 
  -8  12   1       13.47       18.09     20.57 o 
  -7  12   1       99.05      128.81     23.87 o 
  -6  12   1       50.51       57.93     18.42 o 
  -5  12   1       24.88       35.35     16.43 o 
  -4  12   1      715.51      667.90     29.32 o 
  -3  12   1       14.94       16.64     11.45 o 
  -2  12   1      198.33      191.51     15.91 o 
  -1  12   1      862.21      839.74     26.10 o 
   0  12   1      119.73       89.28     17.74 o 
   1  12   1        1.06       -6.33     11.32 o 
   2  12   1      547.45      607.83     22.07 o 
   3  12   1      308.95      361.23     19.52 o 
   4  12   1       36.39       43.06     15.16 o 
   5  12   1      219.55      245.18     21.49 o 
   6  12   1        7.39        6.22     22.55 o 
   7  12   1       13.85       50.86     26.59 o 
   8  12   1      103.69       77.53     26.07 o 
  -8  13   1       15.88       22.61     19.26 o 
  -7  13   1       45.76       24.51     18.79 o 
  -6  13   1        8.49       13.00     19.49 o 
  -5  13   1       66.59       73.58     17.73 o 
  -4  13   1        2.27        9.76     17.32 o 
  -3  13   1      472.19      409.89     23.40 o 
  -2  13   1      770.23      714.32     24.20 o 
  -1  13   1      521.82      501.13     41.78 o 
   0  13   1      111.80      130.58     26.82 o 
   1  13   1        1.63        3.32     14.19 o 
   2  13   1       65.80       59.03     12.10 o 
   3  13   1       18.94       30.93     13.59 o 
   4  13   1      788.95      817.44     59.31 o 
   5  13   1      651.63      671.22     58.46 o 
   6  13   1      138.89      115.66     34.27 o 
   7  13   1        0.01       23.00     24.85 o 
   8  13   1       26.54       74.80     40.62 o 
  -8  14   1       36.00       73.62     25.02 o 
  -7  14   1       94.56      103.65     31.13 o 
  -6  14   1      291.98      276.74     30.45 o 
  -5  14   1       45.74       61.38     21.23 o 
  -4  14   1      153.11      155.67     17.26 o 
  -3  14   1      103.73       94.26     15.73 o 
  -2  14   1       45.50       47.52     13.16 o 
  -1  14   1      342.84      393.95     21.52 o 
   0  14   1     2486.31     2441.59     67.88 o 
   1  14   1      974.78      892.14     39.65 o 
   2  14   1     1503.93     1466.20     41.88 o 
   3  14   1        0.05       18.54     14.17 o 
   4  14   1       31.46       38.78     14.49 o 
   5  14   1        7.57       -0.80     18.55 o 
   6  14   1       70.64       43.80     27.46 o 
   7  14   1       85.96      109.40     30.56 o 
   8  14   1       29.67       76.48     32.49 o 
  -8  15   1       33.44       78.69     26.54 o 
  -7  15   1       26.74       40.67     27.84 o 
  -6  15   1      389.69      442.57     62.29 o 
  -5  15   1      248.35      303.49     30.93 o 
  -4  15   1     1252.92     1261.38     56.86 o 
  -3  15   1      314.38      288.97     22.59 o 
  -2  15   1       42.84       38.83     15.06 o 
  -1  15   1       10.59       25.77     17.39 o 
   0  15   1      262.42      236.44     25.49 o 
   1  15   1       21.47       47.06     17.35 o 
   2  15   1      591.58      517.89     27.79 o 
   3  15   1      493.40      449.83     28.92 o 
   4  15   1      212.25      182.80     19.38 o 
   5  15   1       28.44       38.97     23.38 o 
   6  15   1      280.03      258.66     40.14 o 
   7  15   1      116.98       94.82     45.20 o 
   8  15   1       19.30       19.50     40.47 o 
  -7  16   1       45.53       41.92     25.17 o 
  -6  16   1      364.85      372.98     35.70 o 
  -5  16   1       24.32       65.46     37.81 o 
  -4  16   1      105.74       60.61     16.19 o 
  -3  16   1       47.97       57.90     21.29 o 
  -2  16   1        7.35        9.06     12.83 o 
  -1  16   1     1156.34     1191.13     48.35 o 
   0  16   1     1030.62     1061.20     65.40 o 
   1  16   1      408.12      395.13     31.12 o 
   2  16   1      245.49      250.68     22.33 o 
   3  16   1      418.60      456.59     33.09 o 
   4  16   1      250.36      235.58     28.15 o 
   5  16   1      774.99      820.58     52.28 o 
   6  16   1       32.80       12.37     29.17 o 
   7  16   1        3.40      -32.35     32.35 o 
  -7  17   1        7.29       22.87     24.13 o 
  -6  17   1       20.80       40.15     23.93 o 
  -5  17   1       25.90       68.47     23.41 o 
  -4  17   1       89.68       69.68     25.91 o 
  -3  17   1     1209.60     1193.68     40.57 o 
  -2  17   1      399.17      397.55     22.95 o 
  -1  17   1        0.55       15.39     16.66 o 
   0  17   1      215.48      205.11     27.13 o 
   1  17   1        3.03       -1.98     18.30 o 
   2  17   1       23.34       54.54     16.95 o 
   3  17   1     1140.89     1165.92     49.80 o 
   4  17   1       26.07       23.76     19.30 o 
   5  17   1      255.97      260.76     30.76 o 
   6  17   1       30.71       22.31     28.52 o 
   7  17   1       28.12       15.30     30.59 o 
  -7  18   1        2.33       11.26     24.50 o 
  -6  18   1        7.87        7.84     23.27 o 
  -5  18   1       42.53       24.88     23.15 o 
  -4  18   1        8.91      -19.97     20.05 o 
  -3  18   1      170.62      198.19     22.11 o 
  -2  18   1        1.49      -13.24     13.24 o 
  -1  18   1       52.84       61.80     19.33 o 
   0  18   1        6.85      -18.25     18.25 o 
   1  18   1       35.94       67.01     43.32 o 
   2  18   1       69.31       38.50     18.49 o 
   3  18   1       47.25       60.44     23.47 o 
   4  18   1      112.34       80.10     22.50 o 
   5  18   1        1.12      -17.69     27.86 o 
   6  18   1        0.05      -21.82     33.71 o 
   7  18   1       39.17       37.40     29.86 o 
  -7  19   1       16.78       19.62     25.02 o 
  -6  19   1       15.57       10.65     23.26 o 
  -5  19   1      136.69      175.77     29.63 o 
  -4  19   1       16.63        5.54     22.90 o 
  -3  19   1      208.30      193.72     25.65 o 
  -2  19   1       32.89       35.74     17.22 o 
  -1  19   1       24.34       10.02     17.48 o 
   0  19   1       60.48       81.81     23.50 o 
   1  19   1       11.99       27.79     20.65 o 
   2  19   1       32.28       31.88     19.00 o 
   3  19   1        0.69       -5.36     20.55 o 
   4  19   1       49.73       55.73     27.18 o 
   5  19   1       70.26       57.70     27.72 o 
   6  19   1        0.03       56.60     50.52 o 
   7  19   1        1.47       44.99     36.70 o 
  -6  20   1        0.68       11.57     22.48 o 
  -5  20   1      147.93      146.55     29.12 o 
  -4  20   1       36.27       21.37     22.43 o 
  -3  20   1      187.17      189.79     25.06 o 
  -2  20   1      142.58      175.51     31.43 o 
  -1  20   1       72.60       68.13     20.04 o 
   0  20   1       23.57       71.63     24.27 o 
   1  20   1      290.59      301.94     32.80 o 
   2  20   1      104.98      149.16     30.66 o 
   3  20   1       54.36       25.28     22.72 o 
   4  20   1        1.91       11.22     25.67 o 
   5  20   1        0.21       -3.60     24.94 o 
   6  20   1        5.44       67.90     29.30 o 
  -6  21   1      133.91      193.14     31.94 o 
  -5  21   1       44.18       42.97     24.35 o 
  -4  21   1       26.62        6.24     23.29 o 
  -3  21   1       22.47       24.00     20.44 o 
  -2  21   1      243.16      206.91     23.62 o 
  -1  21   1      802.67      735.32     56.69 o 
   0  21   1       11.19       21.29     23.17 o 
   1  21   1        0.84       78.89     23.83 o 
   2  21   1      129.90      104.59     29.42 o 
   3  21   1      309.99      317.91     34.17 o 
   4  21   1      241.08      312.69     40.26 o 
   5  21   1       68.24      123.01     33.21 o 
   6  21   1       43.07       33.46     30.26 o 
  -5  22   1        9.55       13.26     23.75 o 
  -4  22   1        9.11       50.26     25.07 o 
  -3  22   1       81.41       74.31     23.09 o 
  -2  22   1        4.97      -22.26     22.26 o 
  -1  22   1       13.49       11.63     18.69 o 
   0  22   1      159.04      182.49     30.81 o 
   1  22   1      653.12      698.69     47.97 o 
   2  22   1      290.30      303.45     29.02 o 
   3  22   1      201.20      244.76     40.16 o 
   4  22   1       23.91       35.49     29.31 o 
   5  22   1       25.55       83.96     32.57 o 
  -5  23   1        3.18        4.45     30.32 o 
  -4  23   1       81.98       62.44     32.65 o 
  -3  23   1      147.32      100.32     31.37 o 
  -2  23   1        2.17       38.14     31.72 o 
  -1  23   1        0.43       34.91     35.19 o 
   0  23   1       55.59       26.19     25.07 o 
   1  23   1       41.60       28.79     29.71 o 
   2  23   1        0.79       26.54     24.64 o 
   3  23   1       60.93       85.39     35.68 o 
   4  23   1       94.18      159.23     34.41 o 
   5  23   1      177.29      244.78     40.79 o 
  -4  24   1        8.04       15.32     31.47 o 
  -3  24   1        4.20        1.18     31.32 o 
  -2  24   1        0.88      -29.97     29.97 o 
  -1  24   1        9.63      -33.56     33.56 o 
   0  24   1        5.77       31.76     24.38 o 
   1  24   1       28.31       29.54     34.11 o 
   2  24   1        1.97       -8.68     24.74 o 
   3  24   1       16.95        0.16     26.62 o 
   4  24   1       72.42       95.72     32.43 o 
  -4  25   1        5.10        4.04     30.68 o 
  -3  25   1        0.45      -30.16     30.16 o 
  -2  25   1       30.16       34.21     33.27 o 
  -1  25   1       13.12       36.05     27.16 o 
   0  25   1       20.08       34.59     25.50 o 
   1  25   1       72.81       49.40     30.42 o 
   2  25   1       17.47       21.39     24.99 o 
   3  25   1        3.02      -16.46     40.98 o 
   4  25   1       59.53       26.54     41.70 o 
  -3  26   1        2.73      -16.73     32.64 o 
  -2  26   1        0.13       -1.00     34.91 o 
  -1  26   1        1.81        4.67     33.82 o 
   0  26   1        0.45      -11.65     31.00 o 
   1  26   1       89.55      104.93     37.64 o 
   2  26   1      139.53      120.21     43.80 o 
   3  26   1      116.88      142.32     48.17 o 
  -2  27   1       36.46       82.02     39.66 o 
  -1  27   1      169.84      160.35     42.54 o 
   0  27   1        8.95      -10.50     28.14 o 
   1  27   1        0.25      -29.88     43.25 o 
   2  27   1        0.50       50.93     37.53 o 
  -9   0   2       29.87       27.47     44.56 o 
  -8   0   2       11.20       32.12     40.08 o 
  -7   0   2      281.34      229.20     78.58 o 
  -6   0   2      204.15      222.38     45.16 o 
  -5   0   2      119.22      100.05     28.06 o 
  -4   0   2     1446.39     1700.16     77.45 o 
  -3   0   2      495.65      498.77     21.73 o 
  -2   0   2     3278.89     3377.78     72.72 o 
  -1   0   2    15897.18    16814.31    308.84 o 
   0   0   2    11463.78    10870.01    203.35 o 
   1   0   2      704.52      636.54     21.29 o 
   2   0   2     4357.09     4084.43     96.54 o 
   3   0   2     2692.21     2531.36     62.66 o 
   4   0   2     1022.92      972.45     80.64 o 
   5   0   2       14.07        8.27     35.15 o 
   6   0   2        0.09        5.02     42.83 o 
   7   0   2      219.47      189.65     68.24 o 
   8   0   2      266.58      329.07     83.60 o 
   9   0   2      417.38      441.33    100.44 o 
  -9   1   2       79.91      118.69     43.63 o 
  -8   1   2       12.46       11.00     27.70 o 
  -7   1   2        0.60       23.28     27.01 o 
  -6   1   2        3.55       -0.44     19.26 o 
  -5   1   2       63.18       76.00     25.72 o 
  -4   1   2     2666.35     2622.53     66.22 o 
  -3   1   2     1891.59     1784.19     32.63 o 
  -2   1   2     1853.17     1811.29     31.85 o 
  -1   1   2     1202.70     1219.04     22.81 o 
   0   1   2     5575.21     5580.40     77.23 o 
   1   1   2      348.57      334.11     11.20 o 
   2   1   2     1056.24      990.57     22.59 o 
   3   1   2      104.27       76.17      8.06 o 
   4   1   2      114.56       81.23     38.11 o 
   5   1   2      577.24      722.00     57.44 o 
   6   1   2      945.78      915.30     73.44 o 
   7   1   2      391.49      381.64     56.49 o 
   8   1   2       19.82      -21.28     40.21 o 
   9   1   2        6.73      -40.31     40.31 o 
  -9   2   2      193.85      246.12     51.17 o 
  -8   2   2        8.48       24.83     29.63 o 
  -7   2   2       25.72       31.67     27.73 o 
  -6   2   2      499.78      557.49     48.35 o 
  -5   2   2      101.88      123.80     24.97 o 
  -4   2   2     1401.41     1475.77     47.89 o 
  -3   2   2      337.65      346.91     14.91 o 
  -2   2   2      613.39      626.42     20.79 o 
  -1   2   2    19563.27    19251.18    238.04 o 
   0   2   2       10.53        2.77      6.22 o 
   1   2   2     4055.05     4080.49     58.06 o 
   2   2   2     1203.61     1222.73     23.32 o 
   3   2   2      293.01      289.12     11.44 o 
   4   2   2      869.71      900.32     33.95 o 
   5   2   2       37.85       38.51     28.02 o 
   6   2   2        7.19      -28.98     28.98 o 
   7   2   2      277.15      352.90     55.16 o 
   8   2   2        2.77       49.90     43.44 o 
   9   2   2        1.01       22.15     63.51 o 
  -9   3   2       98.68      177.27     47.96 o 
  -8   3   2       30.08       30.06     29.96 o 
  -7   3   2       43.40       -3.17     26.07 o 
  -6   3   2        0.01      -24.30     24.30 o 
  -5   3   2       53.76       -0.48     19.72 o 
  -4   3   2        0.24       16.29     10.24 o 
  -3   3   2      472.41      494.02     15.46 o 
  -2   3   2      692.64      714.95     18.11 o 
  -1   3   2      449.39      484.66     13.37 o 
   0   3   2     2835.27     2890.36     41.91 o 
   1   3   2     1482.20     1440.13     25.67 o 
   2   3   2      164.19      165.60     10.89 o 
   3   3   2      953.60     1057.11     24.15 o 
   4   3   2     1214.26     1078.22     32.43 o 
   5   3   2      157.10      154.69     19.79 o 
   6   3   2       23.87       23.34     41.65 o 
   7   3   2      285.78      258.18     67.06 o 
   8   3   2       12.52       49.63     57.01 o 
   9   3   2        2.75      -42.83     52.29 o 
  -9   4   2       69.00      137.51     46.63 o 
  -8   4   2        8.86       10.94     29.39 o 
  -7   4   2      138.18      130.04     32.46 o 
  -6   4   2      102.61       40.33     24.25 o 
  -5   4   2      162.22      185.93     16.25 o 
  -4   4   2      811.54      797.07     27.58 o 
  -3   4   2        7.95       16.75      7.99 o 
  -2   4   2      272.58      287.74     10.39 o 
  -1   4   2      382.70      365.99     11.14 o 
   0   4   2     4756.18     4738.76     64.72 o 
   1   4   2        1.65       21.68      7.65 o 
   2   4   2     4009.39     4221.06     69.25 o 
   3   4   2      296.06      321.06     14.02 o 
   4   4   2      340.58      286.64     23.37 o 
   5   4   2      323.92      356.76     32.29 o 
   6   4   2        3.24      -17.06     17.06 o 
   7   4   2        1.19        1.43     22.45 o 
   8   4   2        0.52       -2.79     25.85 o 
   9   4   2       14.53       -6.64     20.22 o 
  -9   5   2       26.08       22.75     30.19 o 
  -8   5   2       21.96       12.09     22.91 o 
  -7   5   2       75.65      131.35     18.92 o 
  -6   5   2       50.71        7.59     14.41 o 
  -5   5   2       81.24       83.25     16.28 o 
  -4   5   2      194.56      208.34     18.54 o 
  -3   5   2     1118.58      994.60     25.62 o 
  -2   5   2     4593.70     4309.45     55.18 o 
  -1   5   2     1238.20     1302.05     21.10 o 
   0   5   2        1.22        3.66      7.50 o 
   1   5   2     2011.84     2022.96     34.31 o 
   2   5   2      611.31      689.46     20.17 o 
   3   5   2        1.05        6.20      8.42 o 
   4   5   2      399.01      392.07     18.60 o 
   5   5   2       18.00        1.79     13.95 o 
   6   5   2       27.23       33.15     15.47 o 
   7   5   2      265.39      236.26     57.16 o 
   8   5   2        6.32        7.12     19.43 o 
   9   5   2        6.91      -22.53     22.53 o 
  -9   6   2       18.06      -19.17     46.60 o 
  -8   6   2        7.43        4.81     23.39 o 
  -7   6   2      188.72      268.33     27.81 o 
  -6   6   2      401.68      417.16     25.67 o 
  -5   6   2      377.13      427.30     24.78 o 
  -4   6   2       69.18       78.06     10.27 o 
  -3   6   2       48.81       52.48      9.11 o 
  -2   6   2     1113.21     1154.04     17.72 o 
  -1   6   2     1380.96     1341.31     23.09 o 
   0   6   2     3327.29     3196.46     50.66 o 
   1   6   2       93.42       80.36      9.39 o 
   2   6   2     1932.54     1721.18     27.48 o 
   3   6   2      198.78      183.64     12.32 o 
   4   6   2      301.32      320.71     16.06 o 
   5   6   2      137.22      142.68     20.58 o 
   6   6   2      305.26      322.96     30.87 o 
   7   6   2       58.27       66.44     24.52 o 
   8   6   2       19.43       11.00     34.56 o 
   9   6   2        6.90       26.62     25.44 o 
  -9   7   2       91.24      130.01     30.55 o 
  -8   7   2       36.38       33.86     24.60 o 
  -7   7   2        8.39      -13.69     29.94 o 
  -6   7   2      315.18      308.25     24.71 o 
  -5   7   2      409.88      397.01     25.03 o 
  -4   7   2     5041.76     5067.00     75.60 o 
  -3   7   2       36.32       35.01      7.67 o 
  -2   7   2      179.65      197.62      9.38 o 
  -1   7   2      669.09      712.84     21.94 o 
   0   7   2      336.87      360.96     15.77 o 
   1   7   2      125.36      133.97     12.50 o 
   2   7   2      164.61      167.92     10.97 o 
   3   7   2       40.60       26.68      9.68 o 
   4   7   2       58.86       63.94     11.30 o 
   5   7   2      413.81      382.26     18.10 o 
   6   7   2       88.33       70.83     29.98 o 
   7   7   2      260.97      303.55     36.10 o 
   8   7   2        0.29       27.32     24.49 o 
   9   7   2        0.55      -13.30     25.01 o 
  -9   8   2       23.27        2.73     34.38 o 
  -8   8   2      235.43      263.74     34.96 o 
  -7   8   2       36.74       31.77     23.54 o 
  -6   8   2      146.70      139.41     21.46 o 
  -5   8   2      190.20      180.51     14.48 o 
  -4   8   2      286.21      308.60     16.42 o 
  -3   8   2        1.13       -2.01      6.57 o 
  -2   8   2        6.35        8.34      7.55 o 
  -1   8   2       14.72       24.85      7.18 o 
   0   8   2       17.70       31.55      9.37 o 
   1   8   2     1728.65     1809.08     34.31 o 
   2   8   2      634.64      720.42     19.76 o 
   3   8   2     1155.31     1192.99     24.72 o 
   4   8   2        0.03        5.22     10.36 o 
   5   8   2        5.24       45.19     23.71 o 
   6   8   2       95.29       94.70     17.12 o 
   7   8   2        3.33      -10.78     22.53 o 
   8   8   2        1.24       19.14     26.22 o 
   9   8   2       25.13        0.43     26.84 o 
  -9   9   2        2.94       17.00     32.76 o 
  -8   9   2       50.26       38.17     26.98 o 
  -7   9   2        4.29       23.35     23.09 o 
  -6   9   2      118.89      113.58     15.43 o 
  -5   9   2       67.67       53.69     13.76 o 
  -4   9   2      364.57      340.87     18.58 o 
  -3   9   2      399.10      377.43     15.71 o 
  -2   9   2       27.47       21.58      7.51 o 
  -1   9   2       66.42       66.17     10.94 o 
   0   9   2     1560.26     1404.09     26.33 o 
   1   9   2      732.83      701.04     25.03 o 
   2   9   2      277.02      292.15     13.53 o 
   3   9   2     2239.76     2271.85     47.97 o 
   4   9   2        3.21      -11.33     11.33 o 
   5   9   2        8.17       -4.04     12.04 o 
   6   9   2      112.40      105.06     17.11 o 
   7   9   2        0.19       16.86     17.57 o 
   8   9   2       26.65       63.67     24.68 o 
  -8  10   2        8.56       21.87     22.73 o 
  -7  10   2       11.79       22.37     19.74 o 
  -6  10   2       20.60       53.21     17.28 o 
  -5  10   2       74.53       55.49     14.52 o 
  -4  10   2      312.37      331.18     20.97 o 
  -3  10   2      199.56      179.06     13.08 o 
  -2  10   2        5.27        2.72      7.25 o 
  -1  10   2     1366.08     1370.67     33.32 o 
   0  10   2     1378.08     1396.90     39.92 o 
   1  10   2      690.19      726.42     23.02 o 
   2  10   2      113.50      117.24     10.62 o 
   3  10   2      152.71      166.38     17.72 o 
   4  10   2        0.46       -9.96     13.15 o 
   5  10   2       15.84        0.52     18.16 o 
   6  10   2        0.34       -2.33     18.81 o 
   7  10   2       17.56       20.68     28.06 o 
   8  10   2        1.00       13.93     19.05 o 
  -8  11   2        0.94        2.42     21.13 o 
  -7  11   2       21.51       12.39     21.58 o 
  -6  11   2      113.87       79.08     23.03 o 
  -5  11   2      437.08      417.14     26.99 o 
  -4  11   2      108.08      107.39     17.23 o 
  -3  11   2      325.26      329.77     16.39 o 
  -2  11   2       40.06       44.06      9.48 o 
  -1  11   2        1.70      -12.38     12.38 o 
   0  11   2      884.85     1047.91    120.70 o 
   1  11   2      143.97      141.82     10.19 o 
   2  11   2      430.51      469.48     22.41 o 
   3  11   2      164.57      169.66     16.25 o 
   4  11   2      239.67      216.80     34.58 o 
   5  11   2       13.15       23.72     24.47 o 
   6  11   2      158.56      104.09     49.77 o 
   7  11   2      363.24      341.20     35.34 o 
   8  11   2        0.00       50.53     23.88 o 
  -8  12   2       87.63      106.64     26.99 o 
  -7  12   2      296.72      311.74     32.49 o 
  -6  12   2      161.22      186.25     30.02 o 
  -5  12   2       79.75       67.25     18.21 o 
  -4  12   2       11.52        9.62     16.14 o 
  -3  12   2       58.53       57.91     14.23 o 
  -2  12   2      207.67      208.64     17.98 o 
  -1  12   2      853.77      841.51     60.59 o 
   0  12   2     1164.32     1168.81     43.30 o 
   1  12   2        5.39       -0.60      9.59 o 
   2  12   2      555.80      611.93     21.37 o 
   3  12   2      414.69      438.72     24.42 o 
   4  12   2       22.16       15.32     17.73 o 
   5  12   2      153.65      158.10     22.62 o 
   6  12   2       18.31        9.60     23.60 o 
   7  12   2        7.71       17.13     24.32 o 
   8  12   2       40.51       70.67     27.67 o 
  -8  13   2        0.29      -17.10     22.99 o 
  -7  13   2       98.25       66.11     24.76 o 
  -6  13   2      102.79      108.98     26.42 o 
  -5  13   2       66.28       82.58     19.81 o 
  -4  13   2      610.74      645.75     34.34 o 
  -3  13   2      226.46      237.28     20.01 o 
  -2  13   2      122.12       97.24     16.22 o 
  -1  13   2       25.80       17.36     15.98 o 
   0  13   2      177.41      185.39     29.16 o 
   1  13   2       36.90       39.10     11.62 o 
   2  13   2       24.42       -1.93     10.86 o 
   3  13   2      801.23      742.95     33.23 o 
   4  13   2        0.71        4.54     18.49 o 
   5  13   2      504.14      535.47     39.04 o 
   6  13   2      122.98      128.28     30.29 o 
   7  13   2       51.54       58.64     27.57 o 
   8  13   2        0.33       32.69     71.93 o 
  -8  14   2       39.18       61.09     26.58 o 
  -7  14   2       83.62       70.81     26.24 o 
  -6  14   2      102.85      121.42     30.23 o 
  -5  14   2        0.75      -20.33     20.33 o 
  -4  14   2       97.79      110.32     20.39 o 
  -3  14   2       55.19       68.58     16.83 o 
  -2  14   2       13.52      -13.36     14.12 o 
  -1  14   2       60.33       83.27     21.57 o 
   0  14   2        0.81      -15.62     19.14 o 
   1  14   2      341.04      425.51     23.39 o 
   2  14   2        3.62        6.79     11.21 o 
   3  14   2      236.91      224.05     30.69 o 
   4  14   2       71.64       78.99     17.29 o 
   5  14   2       72.72       38.88     28.71 o 
   6  14   2       15.06      -10.38     26.79 o 
   7  14   2       51.04       78.75     31.41 o 
   8  14   2        1.77       23.04     40.17 o 
  -8  15   2       36.50       81.55     27.36 o 
  -7  15   2       41.88       40.50     26.33 o 
  -6  15   2       49.62       38.03     24.33 o 
  -5  15   2        5.19       11.76     28.31 o 
  -4  15   2       59.09       40.10     20.97 o 
  -3  15   2        3.15       -0.43     18.03 o 
  -2  15   2      110.32       82.57     21.79 o 
  -1  15   2      194.70      212.76     25.47 o 
   0  15   2        0.15        3.23     18.72 o 
   1  15   2       81.89       65.19     15.23 o 
   2  15   2       65.72       73.91     14.86 o 
   3  15   2       90.61       75.70     17.78 o 
   4  15   2        2.62      -12.25     13.83 o 
   5  15   2       13.40       44.84     30.74 o 
   6  15   2       62.40       71.49     31.77 o 
   7  15   2       48.76       66.16     32.05 o 
  -7  16   2       16.58       48.78     25.52 o 
  -6  16   2        0.02       10.78     23.08 o 
  -5  16   2      162.53      149.96     28.97 o 
  -4  16   2      503.83      525.39     32.55 o 
  -3  16   2        0.03      -18.45     18.45 o 
  -2  16   2        3.56        6.31     15.73 o 
  -1  16   2      956.97     1050.02     88.35 o 
   0  16   2      835.33      884.19     45.25 o 
   1  16   2      579.74      616.18     43.72 o 
   2  16   2      165.58      162.82     19.40 o 
   3  16   2        0.01       12.84     17.17 o 
   4  16   2       10.49       -9.58     26.84 o 
   5  16   2       44.87       51.26     41.65 o 
   6  16   2       16.06        1.90     28.14 o 
   7  16   2       77.82       75.12     34.94 o 
  -7  17   2       40.93       11.21     26.18 o 
  -6  17   2      264.57      272.83     36.42 o 
  -5  17   2      801.67      738.95     47.43 o 
  -4  17   2      482.79      491.79     33.09 o 
  -3  17   2      744.64      766.81     30.23 o 
  -2  17   2      164.57      182.06     22.95 o 
  -1  17   2       32.10       49.26     23.05 o 
   0  17   2       16.30       22.00     19.72 o 
   1  17   2       19.68       19.80     15.74 o 
   2  17   2        3.44       25.66     14.72 o 
   3  17   2       79.42       77.22     20.42 o 
   4  17   2      581.00      642.72     48.37 o 
   5  17   2      143.70      160.05     39.95 o 
   6  17   2       31.27       41.49     32.83 o 
   7  17   2       23.66       26.79     47.71 o 
  -7  18   2      265.06      290.26     37.77 o 
  -6  18   2      831.70      848.14     53.28 o 
  -5  18   2      154.64      146.98     30.38 o 
  -4  18   2      210.26      195.43     25.99 o 
  -3  18   2      110.19      135.45     19.65 o 
  -2  18   2      313.46      321.21     28.21 o 
  -1  18   2        1.23        8.94     19.61 o 
   0  18   2      183.13      200.28     27.72 o 
   1  18   2     1095.69     1086.85     40.34 o 
   2  18   2      689.38      741.51     34.52 o 
   3  18   2      352.39      306.46     30.11 o 
   4  18   2        2.02       -5.89     26.50 o 
   5  18   2       29.29       22.29     32.71 o 
   6  18   2       37.34       37.76     49.18 o 
   7  18   2       36.30      112.55     54.65 o 
  -6  19   2       21.46       67.18     27.46 o 
  -5  19   2        0.18       21.77     24.50 o 
  -4  19   2      439.69      447.89     43.02 o 
  -3  19   2       29.66       37.77     23.55 o 
  -2  19   2       36.94       16.01     18.61 o 
  -1  19   2     1070.74     1000.23     51.92 o 
   0  19   2      626.43      623.34     42.54 o 
   1  19   2       43.38       33.43     16.96 o 
   2  19   2      215.88      228.91     23.66 o 
   3  19   2      626.17      603.48     52.49 o 
   4  19   2      169.27      132.06     34.70 o 
   5  19   2      300.70      309.46     42.36 o 
   6  19   2       83.34       86.22     36.70 o 
  -6  20   2        3.15      -23.41     23.41 o 
  -5  20   2       53.40       56.13     26.63 o 
  -4  20   2       78.65        8.51     25.10 o 
  -3  20   2      181.83      148.11     28.02 o 
  -2  20   2       62.08       76.96     25.62 o 
  -1  20   2      577.24      527.81     58.20 o 
   0  20   2       28.89       37.34     23.71 o 
   1  20   2       58.78       48.95     18.43 o 
   2  20   2       85.19       90.94     19.48 o 
   3  20   2      422.99      383.12     39.23 o 
   4  20   2      149.36      134.45     42.71 o 
   5  20   2        0.44      -28.26     44.26 o 
   6  20   2        1.00      -19.77     29.48 o 
  -6  21   2       63.52       34.08     29.15 o 
  -5  21   2       63.07       33.04     26.09 o 
  -4  21   2        1.31        2.20     23.85 o 
  -3  21   2      224.81      156.20     29.53 o 
  -2  21   2      234.55      244.40     26.97 o 
  -1  21   2        0.54       23.86     23.05 o 
   0  21   2       45.98       38.18     28.97 o 
   1  21   2       24.33       51.29     19.96 o 
   2  21   2        0.31       -8.02     28.81 o 
   3  21   2        4.53       26.46     22.15 o 
   4  21   2       16.58       42.42     45.93 o 
   5  21   2        1.55       20.52     37.82 o 
   6  21   2       28.14        4.00     35.49 o 
  -5  22   2       29.79       13.54     25.93 o 
  -4  22   2        1.90      -25.20     25.20 o 
  -3  22   2        2.37      -13.70     23.18 o 
  -2  22   2       43.17       32.09     20.36 o 
  -1  22   2       43.65       41.39     22.38 o 
   0  22   2        3.88       -9.67     32.68 o 
   1  22   2        2.90        6.96     19.01 o 
   2  22   2       26.48       67.25     23.86 o 
   3  22   2        0.01       24.73     22.82 o 
   4  22   2        0.22      -45.64     45.64 o 
   5  22   2        0.38       21.86     40.31 o 
  -5  23   2      120.44      182.34     41.65 o 
  -4  23   2       12.97       31.74     25.34 o 
  -3  23   2       19.18      -26.31     26.31 o 
  -2  23   2        0.54      -22.69     22.69 o 
  -1  23   2        1.06        2.50     20.09 o 
   0  23   2       16.05       -0.92     22.38 o 
   1  23   2        0.05       -7.77     28.14 o 
   2  23   2        7.52        8.80     31.22 o 
   3  23   2        5.88        4.84     29.63 o 
   4  23   2       32.77       86.44     44.23 o 
   5  23   2        8.03       61.67     43.99 o 
  -4  24   2       26.05       23.81     44.95 o 
  -3  24   2       13.26        6.03     51.99 o 
  -2  24   2       78.06       82.82     48.37 o 
  -1  24   2       15.84      -27.13     27.13 o 
   0  24   2       85.57       76.86     27.63 o 
   1  24   2      193.74      157.84     35.72 o 
   2  24   2       11.44        5.51     33.18 o 
   3  24   2       13.50       51.10     41.98 o 
   4  24   2       18.73       -6.45     39.05 o 
  -3  25   2       64.94      103.47     64.84 o 
  -2  25   2       87.11       84.52     38.31 o 
  -1  25   2       27.00       27.99     26.09 o 
   0  25   2       34.09       27.43     25.94 o 
   1  25   2        0.55      -29.01     29.01 o 
   2  25   2       20.29       30.78     35.31 o 
   3  25   2       25.76       61.70     40.28 o 
  -3  26   2       26.42      -34.27     75.03 o 
  -2  26   2       15.35       34.56     57.79 o 
  -1  26   2       20.53      -10.10     32.74 o 
   0  26   2        4.80       15.83     25.69 o 
   1  26   2       11.86      -34.02     34.02 o 
   2  26   2        2.05        3.09     32.63 o 
  -1  27   2        1.46       11.28     34.08 o 
   0  27   2       12.62       -3.34     31.13 o 
   1  27   2        0.07      -26.39     33.49 o 
  -9   1   3      180.74      184.62     42.18 o 
  -8   1   3      133.45      116.53     34.93 o 
  -7   1   3      516.69      458.07     29.39 o 
  -6   1   3        3.98       -6.12     11.98 o 
  -5   1   3       96.76       87.35     11.64 o 
  -4   1   3      321.36      285.77     15.32 o 
  -3   1   3     1288.81     1179.87     27.67 o 
  -2   1   3      741.96      634.84     17.06 o 
  -1   1   3     1398.44     1562.93     30.39 o 
   0   1   3      161.90      182.78     12.02 o 
   1   1   3     1702.82     1557.46     29.76 o 
   2   1   3      778.43      807.45     17.44 o 
   3   1   3      236.23      267.50     16.04 o 
   4   1   3      576.35      599.43     26.86 o 
   5   1   3       70.08       75.57     11.69 o 
   6   1   3      629.87      559.45     21.50 o 
   7   1   3      350.28      339.57     29.62 o 
   8   1   3       13.24        9.19     22.57 o 
   9   1   3       35.46      119.80     66.46 o 
  -9   2   3       32.68       55.59     24.75 o 
  -8   2   3       13.95       33.80     21.78 o 
  -7   2   3      292.01      295.82     37.69 o 
  -6   2   3      368.97      396.30     23.08 o 
  -5   2   3       43.97       50.14     11.20 o 
  -4   2   3      157.35      242.45     62.72 o 
  -3   2   3        1.56       -9.44      9.44 o 
  -2   2   3      661.40      627.27     15.60 o 
  -1   2   3     6224.60     6351.65     90.02 o 
   0   2   3      223.14      232.57     13.08 o 
   1   2   3      667.95      611.06     18.36 o 
   2   2   3      730.72      643.42     16.61 o 
   3   2   3      213.38      209.70     15.20 o 
   4   2   3      477.49      487.11     20.34 o 
   5   2   3      419.45      418.90     23.01 o 
   6   2   3      239.80      231.71     15.50 o 
   7   2   3       10.82        6.90     14.25 o 
   8   2   3      137.75      129.17     19.79 o 
   9   2   3       12.97       -4.02     22.39 o 
  -9   3   3       78.90       80.78     26.67 o 
  -8   3   3       21.46       49.47     22.51 o 
  -7   3   3      234.74      243.01     32.15 o 
  -6   3   3       33.02       24.58     16.61 o 
  -5   3   3      826.15      789.03     23.27 o 
  -4   3   3     2389.40     2344.62     53.65 o 
  -3   3   3     1441.13     1385.74     29.30 o 
  -2   3   3      342.63      440.70     13.89 o 
  -1   3   3        4.68        1.51      8.12 o 
   0   3   3     2551.18     2423.96     38.70 o 
   1   3   3      216.62      235.81     12.76 o 
   2   3   3      503.01      547.13     15.92 o 
   3   3   3      155.32      187.89     15.08 o 
   4   3   3     2531.04     2513.86     54.38 o 
   5   3   3     1007.70     1050.58     30.24 o 
   6   3   3      604.51      618.36     23.69 o 
   7   3   3       93.81       84.30     24.07 o 
   8   3   3        0.75       -2.84     15.88 o 
   9   3   3       22.34       13.82     21.36 o 
  -9   4   3       42.70      -11.04     31.80 o 
  -8   4   3        1.53       14.63     30.10 o 
  -7   4   3      158.57      157.98     25.90 o 
  -6   4   3      434.27      485.32     23.65 o 
  -5   4   3      909.24      884.91     25.97 o 
  -4   4   3     1754.85     1824.51     33.71 o 
  -3   4   3      180.52      189.10     13.66 o 
  -2   4   3      699.84      786.39     18.24 o 
  -1   4   3     5199.24     5007.09     66.37 o 
   0   4   3      412.91      412.04     21.27 o 
   1   4   3     3176.34     3004.04     48.45 o 
   2   4   3      358.72      383.22     17.58 o 
   3   4   3     4581.42     4567.23     81.05 o 
   4   4   3      360.25      359.84     18.15 o 
   5   4   3        1.04      -11.42     13.49 o 
   6   4   3       76.04       70.09     13.01 o 
   7   4   3        0.04        2.49     21.62 o 
   8   4   3      128.42      142.85     21.61 o 
   9   4   3       32.46       44.32     41.49 o 
  -9   5   3        9.51       -0.33     23.96 o 
  -8   5   3       34.92       57.80     23.95 o 
  -7   5   3        4.04       13.35     27.71 o 
  -6   5   3      189.84      190.63     15.97 o 
  -5   5   3       35.72       54.71     13.39 o 
  -4   5   3       74.57       68.24     11.97 o 
  -3   5   3      980.75     1025.42     22.79 o 
  -2   5   3     3355.91     3645.39     48.89 o 
  -1   5   3     2998.77     3185.32     46.10 o 
   0   5   3     2399.78     2426.62     39.97 o 
   1   5   3      102.81      131.26     11.09 o 
   2   5   3     1959.74     2079.36     35.87 o 
   3   5   3     2705.63     2702.27     53.65 o 
   4   5   3      409.38      425.08     27.65 o 
   5   5   3      424.36      433.55     23.14 o 
   6   5   3      116.20      129.01     15.06 o 
   7   5   3       32.81       20.40     16.74 o 
   8   5   3        0.03        0.33     17.37 o 
   9   5   3       10.99       25.88     19.96 o 
  -9   6   3        3.67       16.78     29.48 o 
  -8   6   3        7.99       -3.93     22.12 o 
  -7   6   3        1.07      -14.10     20.50 o 
  -6   6   3       21.02       20.82     13.37 o 
  -5   6   3       34.90       38.05     12.91 o 
  -4   6   3       86.24       77.77     12.43 o 
  -3   6   3     1099.62     1108.67     29.55 o 
  -2   6   3     3664.46     3945.78     53.20 o 
  -1   6   3      296.13      282.21     13.51 o 
   0   6   3     1086.64     1124.42     24.87 o 
   1   6   3     3498.92     3721.81     62.96 o 
   2   6   3      270.38      319.24     15.04 o 
   3   6   3      284.30      293.16     13.48 o 
   4   6   3      117.12      109.59     15.00 o 
   5   6   3       58.49       47.99     12.01 o 
   6   6   3       60.45       60.92     18.37 o 
   7   6   3        3.76        3.07     20.65 o 
   8   6   3        1.22        9.73     17.81 o 
  -9   7   3        0.02      -21.62     21.62 o 
  -8   7   3        6.96        8.46     18.64 o 
  -7   7   3       16.75        8.54     21.25 o 
  -6   7   3       64.71       73.28     15.07 o 
  -5   7   3      283.49      316.68     19.39 o 
  -4   7   3       15.48       17.15     11.67 o 
  -3   7   3       90.51       73.44      9.76 o 
  -2   7   3        6.79        4.61      8.86 o 
  -1   7   3      528.15      573.15     18.33 o 
   0   7   3      141.19      169.17     13.77 o 
   1   7   3       27.41       31.48     11.69 o 
   2   7   3       46.38       62.01     10.52 o 
   3   7   3        9.65        6.86      6.07 o 
   4   7   3      360.83      361.40     28.05 o 
   5   7   3        4.56       10.63     11.52 o 
   6   7   3      339.01      354.54     23.76 o 
   7   7   3      121.93      150.06     28.89 o 
   8   7   3       11.41       -1.12     20.04 o 
  -9   8   3        9.83       10.12     39.43 o 
  -8   8   3       32.93       56.29     21.14 o 
  -7   8   3       18.92       30.18     19.30 o 
  -6   8   3        0.05       -9.70     14.23 o 
  -5   8   3      132.19      111.71     16.19 o 
  -4   8   3      703.40      693.39     24.95 o 
  -3   8   3        7.71       24.15     10.21 o 
  -2   8   3     1263.86     1317.93     28.16 o 
  -1   8   3     2001.69     2082.14     39.87 o 
   0   8   3     4357.08     4362.82     87.49 o 
   1   8   3      276.72      228.76     14.28 o 
   2   8   3      701.75      671.14     34.97 o 
   3   8   3        0.06       -0.75     10.41 o 
   4   8   3      105.90      127.63     17.11 o 
   5   8   3      256.82      226.33     21.22 o 
   6   8   3      146.18      166.69     26.34 o 
   7   8   3       55.22       39.73     20.13 o 
   8   8   3       15.52       51.42     20.96 o 
  -8   9   3        0.30      -14.68     21.32 o 
  -7   9   3       26.26       30.62     20.23 o 
  -6   9   3       20.03       -4.53     18.44 o 
  -5   9   3      104.29      131.75     31.11 o 
  -4   9   3      442.33      447.24     21.75 o 
  -3   9   3     1440.45     1415.09     31.65 o 
  -2   9   3     1532.92     1615.08     33.88 o 
  -1   9   3       82.80       78.35     12.07 o 
   0   9   3        9.23        4.96     12.70 o 
   1   9   3       26.21       50.81     13.66 o 
   2   9   3      209.71      209.04     17.03 o 
   3   9   3       26.57        4.87     10.59 o 
   4   9   3      648.00      554.33     28.93 o 
   5   9   3        6.26        8.94     15.11 o 
   6   9   3      378.24      367.25     36.59 o 
   7   9   3       25.44       19.04     19.47 o 
   8   9   3        1.70        4.76     22.08 o 
  -8  10   3       68.03       51.34     26.56 o 
  -7  10   3      103.33      140.03     24.25 o 
  -6  10   3      864.66      942.18     46.68 o 
  -5  10   3        5.60       -4.80     14.78 o 
  -4  10   3      187.33      163.98     17.40 o 
  -3  10   3      119.18      120.64     15.00 o 
  -2  10   3      205.86      236.16     22.51 o 
  -1  10   3      427.52      398.90     21.48 o 
   0  10   3      765.31      688.02     34.59 o 
   1  10   3      811.75      787.07     34.81 o 
   2  10   3       24.52       31.33     11.08 o 
   3  10   3       77.83       76.22     14.47 o 
   4  10   3        8.24       16.33     15.33 o 
   5  10   3        2.68      -12.03     23.96 o 
   6  10   3       17.25       84.63     41.06 o 
   7  10   3       48.94       83.56     23.20 o 
   8  10   3       40.30       56.10     23.89 o 
  -8  11   3       90.57       87.77     27.73 o 
  -7  11   3       28.18       32.87     24.74 o 
  -6  11   3       64.05       84.95     31.42 o 
  -5  11   3       11.05       -8.37     16.08 o 
  -4  11   3      105.41      131.74     24.57 o 
  -3  11   3       19.97       14.02     11.86 o 
  -2  11   3       34.82       48.98     11.75 o 
  -1  11   3      580.52      609.48     31.74 o 
   0  11   3      428.86      412.41     25.93 o 
   1  11   3      537.77      546.87     31.77 o 
   2  11   3      367.96      379.85     27.59 o 
   3  11   3     1314.85     1369.87     37.38 o 
   4  11   3       54.15       53.21     20.21 o 
   5  11   3       39.86       22.10     19.42 o 
   6  11   3        0.41        0.00     23.60 o 
   7  11   3        7.67       13.88     20.25 o 
   8  11   3       13.37       43.05     29.71 o 
  -8  12   3        7.95       64.45     27.37 o 
  -7  12   3       49.25        2.53     29.42 o 
  -6  12   3       42.16       66.66     23.22 o 
  -5  12   3       91.45       76.30     22.44 o 
  -4  12   3      102.48      142.39     16.81 o 
  -3  12   3       17.06       16.71     12.98 o 
  -2  12   3      111.30      117.33     14.03 o 
  -1  12   3       34.94       32.96     12.65 o 
   0  12   3       50.01       61.47     13.21 o 
   1  12   3        1.26      -14.89     14.89 o 
   2  12   3        9.63       12.73     11.69 o 
   3  12   3      113.30      126.90     17.96 o 
   4  12   3       50.18       40.70     21.46 o 
   5  12   3      178.14      168.22     33.19 o 
   6  12   3       59.89       70.27     28.21 o 
   7  12   3      121.34       82.42     29.66 o 
   8  12   3       31.35       35.11     29.09 o 
  -8  13   3       90.02      119.70     30.24 o 
  -7  13   3       21.14       -5.95     24.44 o 
  -6  13   3       62.46       44.00     25.67 o 
  -5  13   3      283.65      295.78     28.85 o 
  -4  13   3       21.43       16.36     15.80 o 
  -3  13   3      157.27      174.09     19.40 o 
  -2  13   3        0.03      -10.67     10.67 o 
  -1  13   3       91.51       95.73     20.63 o 
   0  13   3      587.16      605.38     36.07 o 
   1  13   3       69.33       34.35     17.48 o 
   2  13   3      485.42      480.22     25.21 o 
   3  13   3       41.54       30.10     20.89 o 
   4  13   3      320.47      293.05     32.15 o 
   5  13   3      561.36      539.04     80.05 o 
   6  13   3      156.14      132.53     34.15 o 
   7  13   3       64.76       42.19     29.40 o 
   8  13   3        2.19        7.68     38.99 o 
  -8  14   3       11.82       17.86     26.31 o 
  -7  14   3      177.15      232.40     33.91 o 
  -6  14   3      477.91      484.54     41.30 o 
  -5  14   3      970.68      837.39     99.58 o 
  -4  14   3       22.74        9.25     17.77 o 
  -3  14   3      209.14      218.57     16.40 o 
  -2  14   3        0.51      -11.11     11.11 o 
  -1  14   3      685.22      782.25     38.28 o 
   0  14   3      372.61      392.99     31.34 o 
   1  14   3     1708.29     1590.52     61.42 o 
   2  14   3     1790.34     1751.42     47.03 o 
   3  14   3      746.08      746.38     38.02 o 
   4  14   3       12.85      -12.55     16.54 o 
   5  14   3       32.71       24.79     30.11 o 
   6  14   3      231.38      192.67     37.09 o 
   7  14   3       48.66       77.56     31.50 o 
  -7  15   3      180.81      216.73     34.38 o 
  -6  15   3      115.75      110.36     29.74 o 
  -5  15   3        0.26        7.91     23.85 o 
  -4  15   3     1191.80     1199.27     61.10 o 
  -3  15   3     1100.11     1132.57     35.59 o 
  -2  15   3      797.66      815.32     33.64 o 
  -1  15   3     2205.68     2080.06     66.60 o 
   0  15   3      776.88      696.52     43.87 o 
   1  15   3       22.98       25.65     17.50 o 
   2  15   3      617.64      622.55     47.87 o 
   3  15   3      785.02      789.07     39.84 o 
   4  15   3      643.56      652.11     59.97 o 
   5  15   3      348.65      271.09     44.38 o 
   6  15   3       43.63       39.34     31.64 o 
   7  15   3        0.66      -14.71     41.65 o 
  -7  16   3       26.60       14.52     25.96 o 
  -6  16   3        5.06       30.84     26.26 o 
  -5  16   3        2.82      -13.05     24.96 o 
  -4  16   3     1145.60     1140.12     80.54 o 
  -3  16   3     1701.99     1684.29     44.62 o 
  -2  16   3       37.50       47.16     16.48 o 
  -1  16   3      667.81      791.59     43.84 o 
   0  16   3     1491.48     1378.31     54.45 o 
   1  16   3     3286.24     3044.74     95.31 o 
   2  16   3      751.01      747.99     37.41 o 
   3  16   3      457.83      396.70     31.07 o 
   4  16   3      230.42      192.40     29.57 o 
   5  16   3      102.44       97.92     37.35 o 
   6  16   3        7.78       62.24     34.28 o 
   7  16   3       24.28        4.79     31.64 o 
  -7  17   3       24.47       20.55     27.31 o 
  -6  17   3       53.52       48.56     27.11 o 
  -5  17   3       17.95        0.78     31.51 o 
  -4  17   3       27.13       12.48     21.76 o 
  -3  17   3      155.95      200.34     19.47 o 
  -2  17   3      780.35      784.86     34.71 o 
  -1  17   3     1173.60     1128.25     51.41 o 
   0  17   3      490.13      523.32     38.64 o 
   1  17   3      117.38       98.06     24.48 o 
   2  17   3      338.85      317.70     28.31 o 
   3  17   3      210.99      215.20     22.13 o 
   4  17   3       10.25       48.99     32.51 o 
   5  17   3       76.42       73.60     38.21 o 
   6  17   3       31.51       39.22     38.40 o 
   7  17   3        0.83      -17.43     45.49 o 
  -6  18   3      116.64      102.30     30.94 o 
  -5  18   3        2.30      -23.47     23.79 o 
  -4  18   3      317.68      314.51     35.76 o 
  -3  18   3      354.18      361.82     62.17 o 
  -2  18   3        0.99       -8.39     15.37 o 
  -1  18   3       25.17        4.25     24.31 o 
   0  18   3      354.61      379.26     43.25 o 
   1  18   3      321.13      434.69     36.45 o 
   2  18   3      213.68      276.75     29.85 o 
   3  18   3      192.38      185.40     30.10 o 
   4  18   3      136.07       98.32     39.89 o 
   5  18   3       92.09       78.75     37.58 o 
   6  18   3       13.92      -13.66     32.19 o 
  -6  19   3       20.67       -3.21     26.62 o 
  -5  19   3        7.33       -7.61     25.39 o 
  -4  19   3      109.57       50.94     31.94 o 
  -3  19   3       75.72       46.43     26.39 o 
  -2  19   3     1252.07     1170.52     54.17 o 
  -1  19   3      826.85      814.25     47.65 o 
   0  19   3      114.59      122.59     30.91 o 
   1  19   3      441.79      420.59     36.27 o 
   2  19   3      253.97      263.97     49.89 o 
   3  19   3      200.59      120.16     30.70 o 
   4  19   3       53.02      -26.52     26.52 o 
   5  19   3        1.45        3.79     64.69 o 
   6  19   3        6.90      -17.61     35.05 o 
  -6  20   3      110.76       66.72     31.48 o 
  -5  20   3      440.00      385.93     41.54 o 
  -4  20   3      188.17      227.29     35.09 o 
  -3  20   3        9.52       -6.58     24.83 o 
  -2  20   3        1.29       -0.06     20.00 o 
  -1  20   3      294.24      332.54     34.68 o 
   0  20   3     1326.07     1321.15     57.95 o 
   1  20   3      472.47      511.53     39.99 o 
   2  20   3      160.22      166.98     35.24 o 
   3  20   3        0.39      -21.25     29.03 o 
   4  20   3        9.87       21.62     31.25 o 
   5  20   3       34.65        0.32     31.93 o 
   6  20   3       39.95       45.79     48.74 o 
  -5  21   3       43.56       54.70     29.46 o 
  -4  21   3      405.08      387.73     40.87 o 
  -3  21   3      251.18      249.43     34.80 o 
  -2  21   3      194.60      200.00     32.91 o 
  -1  21   3       15.70       20.32     22.91 o 
   0  21   3       15.39       20.47     22.81 o 
   1  21   3      455.74      470.42     40.28 o 
   2  21   3       32.37       45.80     31.52 o 
   3  21   3      392.74      345.79     46.76 o 
   4  21   3      261.37      278.28     83.30 o 
   5  21   3      118.18       92.56     73.71 o 
  -5  22   3        5.91      -13.84     27.30 o 
  -4  22   3       18.05      -26.02     26.02 o 
  -3  22   3        9.10      -20.77     25.63 o 
  -2  22   3       45.12       14.59     26.44 o 
  -1  22   3       52.12       42.33     29.46 o 
   0  22   3       34.24       51.90     25.87 o 
   1  22   3      219.58      179.30     30.97 o 
   2  22   3      187.84      174.35     38.99 o 
   3  22   3      342.02      400.62     54.29 o 
   4  22   3       18.83       31.73     40.45 o 
   5  22   3        0.62       28.54     40.81 o 
  -4  23   3       16.52       76.73     41.61 o 
  -3  23   3       26.26        4.85     29.79 o 
  -2  23   3       51.42       44.64     29.28 o 
  -1  23   3      111.06      136.99     30.06 o 
   0  23   3       38.24       60.14     26.14 o 
   1  23   3       71.87       87.29     28.13 o 
   2  23   3       11.25       55.22     33.89 o 
   3  23   3        0.08       13.90     39.51 o 
   4  23   3        0.25       -7.41     38.50 o 
  -4  24   3        2.46      -29.01     37.06 o 
  -3  24   3        8.85      -16.04     27.99 o 
  -2  24   3        2.89      -27.11     27.11 o 
  -1  24   3       60.25       88.45     28.21 o 
   0  24   3        5.98       15.08     36.33 o 
   1  24   3       72.89      105.09     29.42 o 
   2  24   3       13.95        3.73     32.81 o 
   3  24   3        0.09       11.91     39.72 o 
  -3  25   3       46.40       64.81     53.47 o 
  -2  25   3       23.71        1.71     46.60 o 
  -1  25   3       40.15       27.96     33.11 o 
   0  25   3        0.14       -1.65     25.73 o 
   1  25   3       33.16       29.59     34.54 o 
   2  25   3        9.08       17.14     34.51 o 
   3  25   3       18.16      -20.21     57.46 o 
  -2  26   3        5.16       -3.42     45.86 o 
  -1  26   3       87.14       98.51     47.10 o 
   0  26   3      167.65      251.13     37.22 o 
   1  26   3      163.99      149.68     42.58 o 
  -9   0   4       48.81       45.69     32.47 o 
  -8   0   4      150.53      114.52     32.67 o 
  -7   0   4       45.20       50.62     24.65 o 
  -6   0   4        0.21       16.38     18.80 o 
  -5   0   4     3069.93     3067.19     80.55 o 
  -4   0   4      823.80      919.20     41.44 o 
  -3   0   4      855.65      888.21     31.03 o 
  -2   0   4     1461.86     1488.19     50.69 o 
  -1   0   4      547.29      471.52     38.10 o 
   0   0   4      220.08      207.14     28.05 o 
   1   0   4     1612.81     1648.63     75.41 o 
   2   0   4     3126.07     3099.51     71.37 o 
   3   0   4     2541.81     2495.12    145.93 o 
   4   0   4      223.99      182.34     59.82 o 
   5   0   4       20.49        1.53     21.20 o 
   6   0   4      257.30      244.00     45.20 o 
   7   0   4        9.86       -7.98     28.36 o 
   8   0   4       45.07       61.74     35.15 o 
  -9   1   4       40.61       39.98     23.93 o 
  -8   1   4       14.88        5.83     18.49 o 
  -7   1   4      210.47      236.08     22.77 o 
  -6   1   4      119.59      156.19     16.69 o 
  -5   1   4      434.68      415.62     21.12 o 
  -4   1   4      563.20      607.18     24.42 o 
  -3   1   4     2133.43     2118.57     35.79 o 
  -2   1   4      108.13       80.87     12.93 o 
  -1   1   4     2260.52     2203.41     58.86 o 
   0   1   4        5.33       20.71     15.82 o 
   1   1   4      185.29      198.83     15.84 o 
   2   1   4       30.14       44.33     11.49 o 
   3   1   4      218.16      211.62     17.65 o 
   4   1   4      126.13      115.92     17.64 o 
   5   1   4      531.37      528.65     29.21 o 
   6   1   4      420.79      459.97     48.15 o 
   7   1   4      100.26      105.11     40.17 o 
   8   1   4       38.27       10.77     21.62 o 
  -9   2   4       24.27        0.67     21.92 o 
  -8   2   4       41.02       28.28     27.08 o 
  -7   2   4      192.42      215.80     23.10 o 
  -6   2   4      297.66      294.73     19.75 o 
  -5   2   4       24.44       30.10     13.79 o 
  -4   2   4      580.32      607.13     24.04 o 
  -3   2   4     1422.56     1491.40     30.93 o 
  -2   2   4      320.13      394.91     20.15 o 
  -1   2   4      633.92      670.08     26.14 o 
   0   2   4     1512.04     1514.48     53.65 o 
   1   2   4      587.75      543.16     23.42 o 
   2   2   4      425.07      396.11     19.52 o 
   3   2   4      315.79      345.63     14.39 o 
   4   2   4        0.63      -11.69     12.35 o 
   5   2   4      174.68      152.43     19.65 o 
   6   2   4       96.02      133.07     37.52 o 
   7   2   4        6.88       22.28     21.79 o 
   8   2   4       77.72       85.44     27.04 o 
  -9   3   4        6.32       -2.93     21.32 o 
  -8   3   4       12.62       43.84     19.97 o 
  -7   3   4      149.74      155.14     23.57 o 
  -6   3   4       22.07       23.85     13.89 o 
  -5   3   4      140.80      132.32     15.89 o 
  -4   3   4      197.62      218.56     17.59 o 
  -3   3   4      422.04      424.89     20.60 o 
  -2   3   4      369.06      412.27     19.64 o 
  -1   3   4     2256.95     2512.75     51.11 o 
   0   3   4     2625.43     2750.66     60.45 o 
   1   3   4      805.90      849.82     28.29 o 
   2   3   4       34.97        9.89     10.23 o 
   3   3   4        6.29        6.00      8.70 o 
   4   3   4      340.36      398.29     23.66 o 
   5   3   4      107.69       94.01     16.45 o 
   6   3   4       25.98        1.98     28.80 o 
   7   3   4       48.16       40.47     23.17 o 
   8   3   4        0.32        1.29     21.65 o 
  -9   4   4        0.09       25.16     35.30 o 
  -8   4   4       25.87       23.51     20.80 o 
  -7   4   4       54.50       37.19     20.22 o 
  -6   4   4      367.35      323.58     22.41 o 
  -5   4   4       61.73       45.80     13.96 o 
  -4   4   4      664.17      656.73     27.81 o 
  -3   4   4      524.22      484.77     22.25 o 
  -2   4   4       80.47       95.00     12.29 o 
  -1   4   4     3999.00     4099.59     76.29 o 
   0   4   4     1965.76     2000.86     48.70 o 
   1   4   4        4.77        5.21     12.62 o 
   2   4   4      404.14      445.96     20.58 o 
   3   4   4      179.66      213.54     19.33 o 
   4   4   4       31.62       44.49     14.78 o 
   5   4   4      178.72      178.53     20.87 o 
   6   4   4      229.86      283.35     29.54 o 
   7   4   4       53.87        9.11     38.98 o 
   8   4   4        3.11       -5.68     21.32 o 
  -8   5   4       22.71       40.00     22.11 o 
  -7   5   4       77.18       84.18     22.81 o 
  -6   5   4       32.49       34.74     20.08 o 
  -5   5   4      132.16      141.62     16.44 o 
  -4   5   4      150.09      192.75     18.96 o 
  -3   5   4      807.56      812.41     31.03 o 
  -2   5   4       16.68       40.57     11.50 o 
  -1   5   4      209.35      186.05     20.12 o 
   0   5   4     1081.10      970.30     65.45 o 
   1   5   4        2.78      -10.49     11.55 o 
   2   5   4       13.40       16.78     10.72 o 
   3   5   4       29.75       25.81     15.05 o 
   4   5   4      253.26      255.06     18.39 o 
   5   5   4        3.08       -8.04     12.82 o 
   6   5   4     1104.66     1188.40     65.58 o 
   7   5   4       27.19       32.10     20.96 o 
   8   5   4        0.08       24.87     24.31 o 
  -8   6   4       23.51       16.74     21.28 o 
  -7   6   4       16.66       -3.49     19.76 o 
  -6   6   4      132.85      103.11     22.43 o 
  -5   6   4      111.58       90.99     18.41 o 
  -4   6   4       89.96      108.04     15.80 o 
  -3   6   4       86.00       73.16     25.69 o 
  -2   6   4      322.47      342.74     16.91 o 
  -1   6   4      775.84      752.75     27.32 o 
   0   6   4       60.42       27.95     16.44 o 
   1   6   4      259.23      261.22     21.85 o 
   2   6   4     1326.07     1266.05     37.45 o 
   3   6   4      357.27      360.11     31.28 o 
   4   6   4     1184.30     1270.65     44.63 o 
   5   6   4       65.12       58.13     15.26 o 
   6   6   4      430.47      357.02     32.31 o 
   7   6   4       25.28        6.97     20.51 o 
   8   6   4       75.08       64.74     40.77 o 
  -8   7   4       26.95       55.08     24.73 o 
  -7   7   4        0.03        2.90     21.60 o 
  -6   7   4        3.18        7.62     19.57 o 
  -5   7   4      168.02      177.21     19.26 o 
  -4   7   4      324.14      375.73     25.44 o 
  -3   7   4      217.74      202.86     17.57 o 
  -2   7   4       29.09       33.29     11.16 o 
  -1   7   4      159.46      136.07     16.37 o 
   0   7   4       88.90      112.16     18.90 o 
   1   7   4     1311.28     1457.16     46.42 o 
   2   7   4       56.99       37.99     13.27 o 
   3   7   4       21.91       24.24     14.48 o 
   4   7   4      428.79      464.44     28.35 o 
   5   7   4      279.96      318.32     22.17 o 
   6   7   4      317.14      284.71     30.63 o 
   7   7   4       66.92       80.64     33.84 o 
   8   7   4       29.58       55.67     26.62 o 
  -8   8   4        3.26       17.50     26.60 o 
  -7   8   4       38.13       66.27     22.91 o 
  -6   8   4       39.41       58.73     21.74 o 
  -5   8   4      148.64      163.73     19.51 o 
  -4   8   4       39.33       58.40     17.34 o 
  -3   8   4        3.29       36.74     18.52 o 
  -2   8   4      443.79      461.47     22.75 o 
  -1   8   4        2.46        9.10     11.00 o 
   0   8   4       99.64      144.18     13.03 o 
   1   8   4      410.01      413.60     22.54 o 
   2   8   4      269.94      272.31     22.23 o 
   3   8   4     1272.29     1456.10     62.99 o 
   4   8   4       13.41      -12.56     12.56 o 
   5   8   4       87.37       68.03     17.42 o 
   6   8   4      148.88      131.53     25.94 o 
   7   8   4        3.92       -0.77     20.74 o 
   8   8   4        6.09        8.44     25.69 o 
  -8   9   4       18.90      -10.65     22.26 o 
  -7   9   4       16.87       43.19     22.45 o 
  -6   9   4       17.92       19.51     20.73 o 
  -5   9   4       86.23      107.96     26.68 o 
  -4   9   4      271.01      297.44     23.30 o 
  -3   9   4       38.37       39.83     17.51 o 
  -2   9   4        1.33       13.44     14.11 o 
  -1   9   4      541.89      607.19     30.42 o 
   0   9   4      344.36      368.60     24.04 o 
   1   9   4       30.73       48.12     13.61 o 
   2   9   4      855.51      935.14     32.07 o 
   3   9   4        9.40       -0.13     15.01 o 
   4   9   4       79.02       53.06     20.31 o 
   5   9   4       47.90       30.51     24.42 o 
   6   9   4       33.47       31.41     21.05 o 
   7   9   4       13.16       14.20     22.30 o 
   8   9   4        1.35       35.38     57.31 o 
  -8  10   4        0.25      -14.04     22.00 o 
  -7  10   4       79.28       74.17     42.08 o 
  -6  10   4       98.58       72.00     22.64 o 
  -5  10   4       58.60       46.63     24.45 o 
  -4  10   4        2.84        1.75     16.99 o 
  -3  10   4        9.52       -4.07     14.21 o 
  -2  10   4        4.04        9.31     17.99 o 
  -1  10   4       28.47       19.94     13.54 o 
   0  10   4      400.59      451.48     42.73 o 
   1  10   4      571.50      563.87     28.24 o 
   2  10   4      765.83      736.75     28.97 o 
   3  10   4      521.44      554.87     34.66 o 
   4  10   4       14.87       17.31     20.79 o 
   5  10   4       37.11       -0.32     25.35 o 
   6  10   4        8.99      -19.64     19.64 o 
   7  10   4       29.42       52.44     28.80 o 
   8  10   4        0.00       43.24     27.35 o 
  -8  11   4        0.87       -7.69     23.58 o 
  -7  11   4       45.03       47.51     25.04 o 
  -6  11   4        3.72      -21.33     21.33 o 
  -5  11   4       22.79       11.96     21.65 o 
  -4  11   4      239.95      223.98     21.43 o 
  -3  11   4      396.71      421.39     26.55 o 
  -2  11   4       21.33       51.86     17.35 o 
  -1  11   4      408.61      432.43     30.58 o 
   0  11   4      599.25      602.26     31.49 o 
   1  11   4        4.80      -11.23     15.23 o 
   2  11   4      118.39      110.69     16.60 o 
   3  11   4        8.25      136.24     30.16 o 
   4  11   4       37.27        5.72     26.25 o 
   5  11   4      251.94      206.88     36.97 o 
   6  11   4      409.77      347.05     78.11 o 
   7  11   4       36.63       27.03     28.93 o 
  -8  12   4        7.46       24.95     31.38 o 
  -7  12   4        4.89      -21.44     21.44 o 
  -6  12   4        4.18       22.73     24.84 o 
  -5  12   4      319.77      277.34     30.78 o 
  -4  12   4     1024.02     1095.67     53.08 o 
  -3  12   4      698.69      666.61     41.60 o 
  -2  12   4       30.13       18.06     15.57 o 
  -1  12   4      694.25      743.03     43.35 o 
   0  12   4     1101.16     1124.00     41.79 o 
   1  12   4      393.17      380.22     30.55 o 
   2  12   4      130.31      132.05     24.60 o 
   3  12   4      201.68      210.63     25.12 o 
   4  12   4       28.18       65.53     19.50 o 
   5  12   4      147.89      124.76     41.65 o 
   6  12   4       37.21       38.75     39.44 o 
   7  12   4       17.93        7.36     27.56 o 
  -7  13   4       25.40        6.25     23.83 o 
  -6  13   4        0.11       -9.44     21.69 o 
  -5  13   4        5.91        7.34     21.97 o 
  -4  13   4       21.19       13.63     16.54 o 
  -3  13   4       42.86       29.06     21.66 o 
  -2  13   4      758.71      817.45     33.88 o 
  -1  13   4      839.60      797.54     55.00 o 
   0  13   4      474.11      468.55     28.32 o 
   1  13   4      474.21      442.72     34.02 o 
   2  13   4      185.22      208.27     25.20 o 
   3  13   4        4.49       -7.81     13.28 o 
   4  13   4       27.89       11.12     17.35 o 
   5  13   4      126.94      159.65     45.93 o 
   6  13   4      161.32      158.17     36.02 o 
   7  13   4      121.35      172.10     53.61 o 
  -7  14   4      106.94      100.24     30.47 o 
  -6  14   4       22.86       51.85     24.32 o 
  -5  14   4      528.35      475.69     36.63 o 
  -4  14   4      207.74      211.07     25.31 o 
  -3  14   4        0.14       -8.86     13.41 o 
  -2  14   4     1143.05     1183.13     39.64 o 
  -1  14   4      408.33      418.33     27.11 o 
   0  14   4      109.06       89.89     16.29 o 
   1  14   4      322.88      336.65     31.00 o 
   2  14   4      352.72      402.92     25.93 o 
   3  14   4     1076.84     1100.73     37.08 o 
   4  14   4       48.21       -1.95     26.43 o 
   5  14   4        2.05       36.44     30.64 o 
   6  14   4        0.03       18.51     31.33 o 
   7  14   4       56.57       89.52     36.49 o 
  -7  15   4       12.09      -24.73     24.73 o 
  -6  15   4        1.54        1.33     27.20 o 
  -5  15   4       14.62       14.97     22.16 o 
  -4  15   4       70.09       38.61     20.92 o 
  -3  15   4       30.43       -1.16     15.54 o 
  -2  15   4      698.22      745.12     35.20 o 
  -1  15   4        3.76       32.27     14.39 o 
   0  15   4       63.15       26.13     19.69 o 
   1  15   4      117.37      123.74     23.69 o 
   2  15   4       13.94       30.99     15.24 o 
   3  15   4        1.45       15.81     13.37 o 
   4  15   4       24.35       -5.89     31.56 o 
   5  15   4       14.97       20.64     31.07 o 
   6  15   4        3.33       19.95     30.76 o 
   7  15   4       67.29      158.04     55.83 o 
  -7  16   4        1.59       30.94     29.04 o 
  -6  16   4        7.47       54.39     28.85 o 
  -5  16   4        0.04      -12.48     26.08 o 
  -4  16   4       30.45        7.70     29.21 o 
  -3  16   4       91.87       86.04     21.53 o 
  -2  16   4      964.52      986.01     40.06 o 
  -1  16   4      213.54      174.62     26.39 o 
   0  16   4      284.44      287.95     28.41 o 
   1  16   4      682.94      600.08     37.33 o 
   2  16   4      611.13      585.02     29.88 o 
   3  16   4       38.65       53.68     28.03 o 
   4  16   4      200.07      237.46     45.55 o 
   5  16   4       14.65       56.58     34.85 o 
   6  16   4        0.00      -14.79     30.65 o 
  -6  17   4        4.20      -20.69     27.69 o 
  -5  17   4        7.02       -5.93     26.46 o 
  -4  17   4        3.60       -8.23     28.29 o 
  -3  17   4       86.16       68.25     28.16 o 
  -2  17   4        6.12        8.00     21.32 o 
  -1  17   4      130.34      140.22     27.95 o 
   0  17   4     1136.84      997.41     51.53 o 
   1  17   4     1090.90     1143.10     50.38 o 
   2  17   4      420.43      437.27     34.99 o 
   3  17   4       50.32       50.16     28.52 o 
   4  17   4      350.05      264.50     48.33 o 
   5  17   4      554.10      526.11     85.08 o 
   6  17   4      358.74      318.96     70.31 o 
  -6  18   4       49.06       47.66     31.13 o 
  -5  18   4       51.16       54.47     35.39 o 
  -4  18   4       13.42       31.97     29.86 o 
  -3  18   4      359.41      289.72     47.16 o 
  -2  18   4        9.13        1.81     22.44 o 
  -1  18   4      155.07      104.12     26.87 o 
   0  18   4        2.81       24.07     22.77 o 
   1  18   4      226.13      244.29     30.80 o 
   2  18   4     1103.74     1080.52     47.25 o 
   3  18   4     1761.41     1949.70     83.40 o 
   4  18   4      320.50      322.79     53.28 o 
   5  18   4       18.09       23.47     46.67 o 
   6  18   4       82.34       47.98     39.68 o 
  -6  19   4        7.73       50.71     34.32 o 
  -5  19   4        1.72        0.45     27.12 o 
  -4  19   4       25.58       33.31     32.01 o 
  -3  19   4        1.28       49.25     32.13 o 
  -2  19   4      295.72      305.09     33.42 o 
  -1  19   4     1136.12     1195.93     57.14 o 
   0  19   4      371.44      375.77     36.92 o 
   1  19   4      241.93      234.06     30.99 o 
   2  19   4       13.25       18.15     20.99 o 
   3  19   4       43.76       46.86     27.81 o 
   4  19   4      131.06      100.49     41.06 o 
   5  19   4      200.31      191.21     47.76 o 
  -5  20   4       16.41      -18.61     46.77 o 
  -4  20   4      225.56      224.55     41.28 o 
  -3  20   4       91.55       86.50     30.28 o 
  -2  20   4        1.51      -10.58     23.55 o 
  -1  20   4      158.86      167.43     30.57 o 
   0  20   4      185.33      171.26     43.79 o 
   1  20   4      260.90      272.03     33.47 o 
   2  20   4       37.73       54.52     31.82 o 
   3  20   4       36.23        7.97     26.17 o 
   4  20   4        5.32       26.56     31.70 o 
   5  20   4       74.49       57.96     41.68 o 
  -5  21   4        3.43       -9.32     30.70 o 
  -4  21   4       46.48       -1.75     33.25 o 
  -3  21   4      237.40      155.71     34.49 o 
  -2  21   4      159.65      173.69     41.23 o 
  -1  21   4       93.62      106.95     31.30 o 
   0  21   4        9.08       18.84     23.57 o 
   1  21   4      251.31      269.92     45.41 o 
   2  21   4      165.95      210.40     52.10 o 
   3  21   4        2.01      -30.76     30.76 o 
   4  21   4       43.60       37.66     34.50 o 
  -4  22   4       21.78       35.08     33.25 o 
  -3  22   4       12.94       36.63     33.19 o 
  -2  22   4       44.61      -16.22     33.89 o 
  -1  22   4        5.56      -17.03     24.10 o 
   0  22   4       29.62       46.11     24.59 o 
   1  22   4      195.48      243.44     33.93 o 
   2  22   4       41.09       23.93     31.24 o 
   3  22   4       57.74       72.43     44.90 o 
   4  22   4        1.13      -24.39     34.19 o 
  -4  23   4        7.11       -8.11     43.42 o 
  -3  23   4       40.90        1.41     40.93 o 
  -2  23   4      212.37      207.43     37.75 o 
  -1  23   4      118.52      160.32     32.60 o 
   0  23   4       35.53       24.34     24.19 o 
   1  23   4       71.03       58.59     26.65 o 
   2  23   4       25.87       60.19     34.38 o 
   3  23   4        2.15      -25.69     37.03 o 
  -3  24   4        7.35        1.73     32.66 o 
  -2  24   4        1.04      -29.73     29.73 o 
  -1  24   4        0.46        7.09     32.71 o 
   0  24   4      134.86      138.81     40.85 o 
   1  24   4       28.01       39.42     36.61 o 
   2  24   4       59.30       60.47     34.84 o 
  -2  25   4       38.46      -11.04     40.70 o 
  -1  25   4        0.89        5.88     35.08 o 
   0  25   4       23.70       70.95     28.78 o 
   1  25   4      123.38       62.40     38.44 o 
  -8   1   5      121.38      123.29     23.19 o 
  -7   1   5       31.64       57.25     20.00 o 
  -6   1   5      320.47      329.61     27.44 o 
  -5   1   5      445.32      434.65     24.40 o 
  -4   1   5     1068.37     1056.21     35.20 o 
  -3   1   5       91.35      112.50     14.53 o 
  -2   1   5        7.85       13.63     16.59 o 
  -1   1   5       14.54      -19.93     19.93 o 
   0   1   5     1271.05     1343.21     75.64 o 
   1   1   5        0.51      -14.51     14.51 o 
   2   1   5      120.24      101.63     17.33 o 
   3   1   5        0.69        1.07      7.96 o 
   4   1   5      130.43      166.45     22.78 o 
   5   1   5       59.21       48.15     20.43 o 
   6   1   5       17.36        8.75     24.30 o 
   7   1   5        4.07       11.22     25.12 o 
   8   1   5       11.48       -6.92     25.32 o 
  -8   2   5       15.91       57.03     23.04 o 
  -7   2   5      272.00      298.27     27.58 o 
  -6   2   5      521.54      537.95     32.86 o 
  -5   2   5       86.65       92.15     17.36 o 
  -4   2   5       46.63       42.30     14.98 o 
  -3   2   5      401.25      442.87     31.79 o 
  -2   2   5        1.31        1.72     16.99 o 
  -1   2   5      132.82      135.13     20.76 o 
   0   2   5        0.06        3.98     15.99 o 
   1   2   5      238.35      251.57     23.46 o 
   2   2   5     2599.43     2540.06     65.91 o 
   3   2   5      623.24      636.32     29.68 o 
   4   2   5      491.09      530.11     36.17 o 
   5   2   5       26.43      -18.46     18.46 o 
   6   2   5       90.82       91.16     29.34 o 
   7   2   5       43.43       39.56     26.33 o 
   8   2   5       30.43       40.53     29.01 o 
  -8   3   5       20.87       25.59     22.01 o 
  -7   3   5       35.30       64.64     21.01 o 
  -6   3   5      206.21      163.38     32.80 o 
  -5   3   5       94.99       97.48     17.16 o 
  -4   3   5      156.98      148.58     17.64 o 
  -3   3   5      826.51      880.83     34.92 o 
  -2   3   5      164.67      177.04     23.99 o 
  -1   3   5     1078.41      956.72     36.25 o 
   0   3   5        2.00        9.41     13.01 o 
   1   3   5     1423.70     1395.22     46.93 o 
   2   3   5      767.57      704.29     35.93 o 
   3   3   5      141.46      139.84     14.23 o 
   4   3   5      753.65      743.17     50.84 o 
   5   3   5      299.10      264.65     31.43 o 
   6   3   5     1049.92      995.77     65.90 o 
   7   3   5       19.84       35.75     27.37 o 
   8   3   5        0.90       72.82     29.28 o 
  -8   4   5       29.61       13.53     23.38 o 
  -7   4   5        9.98       33.98     22.05 o 
  -6   4   5        1.15       -9.89     18.75 o 
  -5   4   5      724.89      805.86     31.74 o 
  -4   4   5      809.39      785.28     32.08 o 
  -3   4   5      272.16      270.91     27.74 o 
  -2   4   5      124.60      127.67     17.99 o 
  -1   4   5       97.81      106.50     17.63 o 
   0   4   5      349.78      384.73     23.39 o 
   1   4   5      320.68      287.55     25.38 o 
   2   4   5      514.83      481.51     31.68 o 
   3   4   5      279.31      281.61     19.50 o 
   4   4   5      244.20      252.26     31.08 o 
   5   4   5        6.84        2.41     44.22 o 
   6   4   5       63.41       75.17     29.33 o 
   7   4   5        3.44       -7.87     25.89 o 
   8   4   5        5.14       15.67     28.30 o 
  -8   5   5        0.22      -21.80     21.80 o 
  -7   5   5       31.98       46.56     31.80 o 
  -6   5   5      156.87      171.36     24.14 o 
  -5   5   5      269.03      286.30     24.07 o 
  -4   5   5       23.99       21.11     16.29 o 
  -3   5   5       14.77       32.00      9.94 o 
  -2   5   5      247.97      299.74     21.83 o 
  -1   5   5      430.21      450.40     27.02 o 
   0   5   5       42.18       55.59     18.57 o 
   1   5   5       51.78       48.77     17.15 o 
   2   5   5      150.78      153.86     19.78 o 
   3   5   5      199.41      191.16     17.47 o 
   4   5   5       20.63        3.04     17.91 o 
   5   5   5       30.42        8.66     21.98 o 
   6   5   5       11.04        5.36     27.30 o 
   7   5   5       26.37       23.84     55.09 o 
   8   5   5      171.52      193.39     42.39 o 
  -8   6   5       25.61       28.05     24.46 o 
  -7   6   5        5.44      -18.35     20.45 o 
  -6   6   5        4.42      -18.38     20.64 o 
  -5   6   5      222.98      168.16     23.56 o 
  -4   6   5        0.02       -5.09     15.34 o 
  -3   6   5      101.27       49.82     10.04 o 
  -2   6   5       11.47        1.69     14.86 o 
  -1   6   5      297.62      255.21     22.34 o 
   0   6   5       42.63        0.58     16.75 o 
   1   6   5       47.98       22.36     17.50 o 
   2   6   5       56.54       51.78     16.58 o 
   3   6   5       53.54       39.68     13.15 o 
   4   6   5        0.55       -9.59     20.86 o 
   5   6   5       58.44       95.92     26.88 o 
   6   6   5      128.11      136.62     32.42 o 
   7   6   5       26.85       50.82     28.98 o 
   8   6   5        5.99      -12.41     37.81 o 
  -8   7   5       16.66       16.71     23.44 o 
  -7   7   5        0.70      -20.90     20.90 o 
  -6   7   5       14.82        2.19     20.21 o 
  -5   7   5      604.99      566.84     35.90 o 
  -4   7   5      148.93      134.03     21.94 o 
  -3   7   5      118.67      145.50     22.02 o 
  -2   7   5      106.08      144.09     17.22 o 
  -1   7   5      364.53      402.30     31.04 o 
   0   7   5       36.54       35.63     18.35 o 
   1   7   5       19.85       12.42     17.24 o 
   2   7   5      667.14      652.64     34.93 o 
   3   7   5       14.74       17.57     12.43 o 
   4   7   5        6.22       79.35     97.31 o 
   5   7   5      514.61      490.67     41.74 o 
   6   7   5       42.47       31.61     27.78 o 
   7   7   5        5.27       -3.18     27.45 o 
  -8   8   5       48.19       11.27     24.64 o 
  -7   8   5      137.36       94.99     25.28 o 
  -6   8   5       74.47       90.32     24.14 o 
  -5   8   5      120.49      140.50     25.01 o 
  -4   8   5        0.04      -15.60     15.60 o 
  -3   8   5        0.30       13.67     10.52 o 
  -2   8   5        8.65       -5.50     13.63 o 
  -1   8   5      376.03      415.51     26.05 o 
   0   8   5        8.99       -7.07     17.20 o 
   1   8   5      144.10      173.07     23.45 o 
   2   8   5      229.15      240.08     23.85 o 
   3   8   5      202.76      186.55     18.55 o 
   4   8   5       84.40       80.63     27.25 o 
   5   8   5        5.65       60.30     28.47 o 
   6   8   5       61.46       99.59     37.07 o 
   7   8   5        1.43       21.02     27.99 o 
  -8   9   5       42.80        3.09     24.45 o 
  -7   9   5        0.85      -21.58     21.58 o 
  -6   9   5       22.20       -0.57     21.47 o 
  -5   9   5       56.79       23.13     21.99 o 
  -4   9   5      342.96      323.87     25.45 o 
  -3   9   5      732.91      705.48     37.73 o 
  -2   9   5      180.70      185.47     21.07 o 
  -1   9   5       56.65       63.60     16.90 o 
   0   9   5        5.07       25.89     14.19 o 
   1   9   5       22.80       35.00     19.31 o 
   2   9   5      189.66      243.60     44.95 o 
   3   9   5       25.22       14.82     12.65 o 
   4   9   5       16.11       15.06     24.31 o 
   5   9   5        8.49       10.38     26.14 o 
   6   9   5      373.62      372.28     46.46 o 
   7   9   5       54.78       58.03     31.07 o 
  -7  10   5      129.67      133.87     27.67 o 
  -6  10   5      123.43      125.61     26.57 o 
  -5  10   5       36.69       42.88     22.94 o 
  -4  10   5       54.00       63.39     19.24 o 
  -3  10   5       89.14       76.39     24.88 o 
  -2  10   5       16.80       12.79     19.16 o 
  -1  10   5      444.77      475.03     35.43 o 
   0  10   5     1137.78     1132.31     49.89 o 
   1  10   5      112.20      110.86     22.77 o 
   2  10   5       31.88       20.65     14.01 o 
   3  10   5       56.94      120.99     23.21 o 
   4  10   5       27.88       22.64     16.99 o 
   5  10   5        0.63       -9.62     28.21 o 
   6  10   5        3.33      -18.54     28.80 o 
   7  10   5       16.62       41.34     30.65 o 
  -7  11   5       67.96       46.06     26.66 o 
  -6  11   5       39.56       14.97     23.96 o 
  -5  11   5       88.14       68.37     26.00 o 
  -4  11   5       43.57       -6.22     14.58 o 
  -3  11   5       26.70       52.94     15.97 o 
  -2  11   5      152.67      124.13     26.39 o 
  -1  11   5       81.52       83.99     19.30 o 
   0  11   5      328.80      364.69     27.16 o 
   1  11   5        0.70      -13.82     13.82 o 
   2  11   5       81.41       70.64     22.31 o 
   3  11   5       62.43       70.48     14.94 o 
   4  11   5        0.03       38.16     58.78 o 
   5  11   5       25.78       21.80     36.19 o 
   6  11   5       30.31       53.61     33.21 o 
   7  11   5       17.72       36.47     32.63 o 
  -7  12   5        5.94       17.95     25.32 o 
  -6  12   5       49.14       30.73     25.16 o 
  -5  12   5       32.27       54.54     24.44 o 
  -4  12   5       30.05       23.54     20.75 o 
  -3  12   5       19.47        5.17     19.63 o 
  -2  12   5      203.16      238.01     31.24 o 
  -1  12   5      294.11      300.67     23.02 o 
   0  12   5      338.76      329.16     34.92 o 
   1  12   5       94.69      101.64     18.85 o 
   2  12   5       46.12       56.41     16.44 o 
   3  12   5       13.34       -7.73     13.58 o 
   4  12   5       49.23       68.37     35.08 o 
   5  12   5        0.82        2.09     28.46 o 
   6  12   5      148.81       87.40     48.59 o 
   7  12   5        9.40        3.54     40.77 o 
  -7  13   5        2.49       32.52     27.04 o 
  -6  13   5       12.07       -9.84     23.80 o 
  -5  13   5       93.77       64.43     26.82 o 
  -4  13   5       79.64       60.43     29.71 o 
  -3  13   5        2.08       22.41     17.23 o 
  -2  13   5      108.90      101.46     20.13 o 
  -1  13   5        0.09        4.20     16.49 o 
   0  13   5      663.87      624.05     35.38 o 
   1  13   5      651.99      615.36     34.25 o 
   2  13   5      446.18      411.53     33.66 o 
   3  13   5      132.11      134.19     19.96 o 
   4  13   5      257.55      243.43     80.35 o 
   5  13   5      137.95      128.27     38.54 o 
   6  13   5        3.68       22.76     32.76 o 
  -7  14   5        5.08       -8.11     24.36 o 
  -6  14   5       17.57       -5.38     29.45 o 
  -5  14   5       85.38       46.39     30.16 o 
  -4  14   5      233.70      245.81     34.25 o 
  -3  14   5      651.81      539.47     51.95 o 
  -2  14   5       15.78       38.24     18.01 o 
  -1  14   5      222.74      261.18     32.19 o 
   0  14   5        2.02       12.36     18.22 o 
   1  14   5      328.64      342.32     28.38 o 
   2  14   5      535.36      576.04     33.16 o 
   3  14   5      118.25       76.43     28.74 o 
   4  14   5      112.16      110.40     38.47 o 
   5  14   5        8.32      -14.09     32.44 o 
   6  14   5        3.54       20.35     37.81 o 
  -6  15   5        3.78      -23.29     23.29 o 
  -5  15   5        6.07       -3.28     23.29 o 
  -4  15   5      142.36      172.34     31.43 o 
  -3  15   5      239.73      243.75     30.94 o 
  -2  15   5      671.31      729.94     44.02 o 
  -1  15   5      935.63      940.15     38.75 o 
   0  15   5       26.89       -1.65     16.17 o 
   1  15   5       17.67      -17.89     17.89 o 
   2  15   5        3.07      -14.61     19.48 o 
   3  15   5      262.00      203.25     36.04 o 
   4  15   5        5.70       22.60     34.71 o 
   5  15   5       16.92       -0.15     46.82 o 
   6  15   5       73.80       72.34     52.58 o 
  -6  16   5       65.09       93.60     28.49 o 
  -5  16   5       33.90      -21.24     23.66 o 
  -4  16   5      195.69      148.67     38.93 o 
  -3  16   5        8.14       -8.86     21.69 o 
  -2  16   5        8.74       12.21     18.78 o 
  -1  16   5      103.76       63.49     19.20 o 
   0  16   5      438.75      407.25     28.28 o 
   1  16   5       69.88       81.04     21.61 o 
   2  16   5       64.83       41.67     22.48 o 
   3  16   5       11.12       12.06     28.13 o 
   4  16   5       15.34       14.83     33.16 o 
   5  16   5      338.41      300.87     57.01 o 
   6  16   5      136.50       92.76     54.94 o 
  -6  17   5       26.19       10.42     29.89 o 
  -5  17   5       19.32       -3.44     24.77 o 
  -4  17   5        6.10       26.07     25.29 o 
  -3  17   5        1.89       11.18     22.05 o 
  -2  17   5      178.98      149.16     22.69 o 
  -1  17   5      250.92      271.06     23.09 o 
   0  17   5      232.32      227.25     46.68 o 
   1  17   5       75.76       85.48     22.38 o 
   2  17   5       67.76       92.25     37.54 o 
   3  17   5       14.99       21.88     28.30 o 
   4  17   5        0.66       -5.57     33.81 o 
   5  17   5        6.03       15.87     72.96 o 
  -5  18   5        2.93      -27.77     27.77 o 
  -4  18   5       38.37       21.33     25.52 o 
  -3  18   5      153.53      117.65     25.44 o 
  -2  18   5        0.69       -3.65     16.62 o 
  -1  18   5        9.40      -16.06     21.83 o 
   0  18   5        2.78      -19.72     19.72 o 
   1  18   5        2.27       -9.37     20.28 o 
   2  18   5       63.16       81.02     32.02 o 
   3  18   5       31.49       41.72     32.74 o 
   4  18   5        1.79        0.57     50.81 o 
   5  18   5        7.13       -5.87     36.59 o 
  -5  19   5       42.01       52.35     32.27 o 
  -4  19   5        4.91       -7.13     30.31 o 
  -3  19   5        7.23       17.83     30.06 o 
  -2  19   5       32.54       29.04     55.33 o 
  -1  19   5       20.86       31.55     25.36 o 
   0  19   5        0.37      -13.03     23.88 o 
   1  19   5       37.34       36.36     24.05 o 
   2  19   5        7.46      -25.69     25.69 o 
   3  19   5       11.51       29.77     47.71 o 
   4  19   5       70.64       47.40     42.21 o 
   5  19   5       71.73       47.26     54.94 o 
  -4  20   5      113.84       81.66     43.35 o 
  -3  20   5       84.06       67.75     36.50 o 
  -2  20   5       14.04       12.13     32.26 o 
  -1  20   5      228.28      210.47     33.63 o 
   0  20   5      375.46      447.16     41.44 o 
   1  20   5      208.32      237.43     33.06 o 
   2  20   5        1.10      -20.24     26.74 o 
   3  20   5        7.03      -15.64     33.14 o 
   4  20   5        0.11       -9.88     36.70 o 
  -4  21   5       37.54       21.34     34.95 o 
  -3  21   5      168.98      242.78     44.81 o 
  -2  21   5      247.56      335.87     60.30 o 
  -1  21   5      126.16      163.42     31.71 o 
   0  21   5      105.24      102.20     48.73 o 
   1  21   5       51.50       57.34     26.53 o 
   2  21   5       87.12       99.59     35.35 o 
   3  21   5       13.11       34.94     35.53 o 
   4  21   5       12.94       34.14     53.02 o 
  -3  22   5        0.61      -25.60     36.60 o 
  -2  22   5        7.48        2.03     33.66 o 
  -1  22   5        4.61       17.47     27.94 o 
   0  22   5       35.58       76.45     29.38 o 
   1  22   5       25.37       18.74     37.64 o 
   2  22   5      106.89      125.85     49.71 o 
   3  22   5      321.27      266.32     50.05 o 
  -2  23   5       29.45        0.58     34.46 o 
  -1  23   5       60.78       53.17     34.69 o 
   0  23   5       50.59       84.44     30.24 o 
   1  23   5        2.60       32.33     36.87 o 
   2  23   5        1.68      -18.39     83.95 o 
  -1  24   5        0.13       99.12     59.99 o 
   0  24   5       33.18       89.10     31.85 o 
  -8   0   6        0.21       14.41     30.99 o 
  -7   0   6       21.95       34.00     30.57 o 
  -6   0   6        4.31       25.78     28.76 o 
  -5   0   6      675.01      609.92     55.24 o 
  -4   0   6      749.57      728.83     57.01 o 
  -3   0   6     2231.13     2387.66     80.82 o 
  -2   0   6      575.90      656.35     54.82 o 
  -1   0   6      115.53      139.11     33.77 o 
   0   0   6      723.56      807.37     60.09 o 
   1   0   6     2113.70     2255.61     95.72 o 
   2   0   6      944.34     1038.93     61.25 o 
   3   0   6      585.34      606.71     65.58 o 
   4   0   6      977.08      991.07     99.25 o 
   5   0   6        6.22       -0.89     37.52 o 
   6   0   6       20.82       45.49     43.42 o 
   7   0   6       18.34       50.22     44.31 o 
  -8   1   6       27.44       42.00     23.14 o 
  -7   1   6      194.42      212.58     27.06 o 
  -6   1   6       79.15       82.48     22.49 o 
  -5   1   6       13.00       31.99     20.88 o 
  -4   1   6        2.13       16.69     22.45 o 
  -3   1   6      133.93      157.87     23.21 o 
  -2   1   6     1100.40     1137.80     49.45 o 
  -1   1   6     1111.08     1065.33     48.00 o 
   0   1   6      752.38      710.59     52.27 o 
   1   1   6      490.19      440.85     32.52 o 
   2   1   6      265.20      226.32     24.60 o 
   3   1   6        1.11       -2.57     11.93 o 
   4   1   6      240.36      181.58     38.64 o 
   5   1   6      189.52      194.10     38.22 o 
   6   1   6      300.11      303.48     56.72 o 
   7   1   6       24.99       72.10     32.48 o 
  -8   2   6        0.67       -1.89     21.37 o 
  -7   2   6       19.73       12.73     20.16 o 
  -6   2   6      137.29      124.75     24.69 o 
  -5   2   6       65.75       45.65     22.44 o 
  -4   2   6      997.02     1014.79     42.53 o 
  -3   2   6        3.02       16.25     16.06 o 
  -2   2   6        0.00       37.64     21.23 o 
  -1   2   6       71.57       50.42     21.98 o 
   0   2   6        0.70      -11.02     21.53 o 
   1   2   6        8.37        6.68     18.50 o 
   2   2   6     1720.42     1743.22     56.26 o 
   3   2   6       83.86       88.04     20.35 o 
   4   2   6       72.32      105.01     33.87 o 
   5   2   6        4.50      -13.68     26.63 o 
   6   2   6        1.71       33.11     29.31 o 
   7   2   6        9.17       34.91     29.44 o 
  -8   3   6       65.08        1.82     35.20 o 
  -7   3   6        9.05        3.51     21.93 o 
  -6   3   6       25.76       38.75     22.07 o 
  -5   3   6      117.23      154.85     24.68 o 
  -4   3   6      404.61      402.45     29.90 o 
  -3   3   6      453.67      477.55     24.59 o 
  -2   3   6      190.63      195.77     23.94 o 
  -1   3   6       90.44       88.46     19.08 o 
   0   3   6       58.36       41.91     16.54 o 
   1   3   6      108.97      123.28     26.22 o 
   2   3   6       41.94       47.03     25.50 o 
   3   3   6      180.45      178.79     19.93 o 
   4   3   6       27.46       47.30     22.63 o 
   5   3   6       27.01       65.51     56.27 o 
   6   3   6        4.67      -16.13     30.72 o 
   7   3   6        8.56       18.45     29.42 o 
  -7   4   6        0.14      -15.42     21.02 o 
  -6   4   6        6.26      -14.97     20.25 o 
  -5   4   6      389.42      362.10     37.31 o 
  -4   4   6      485.05      449.18     30.89 o 
  -3   4   6       16.10       25.19     15.08 o 
  -2   4   6        0.61      -15.82     15.82 o 
  -1   4   6       76.14       95.93     19.52 o 
   0   4   6       26.88       26.80     15.58 o 
   1   4   6      332.20      294.17     28.51 o 
   2   4   6      772.86      813.90     41.15 o 
   3   4   6      193.52      218.46     21.81 o 
   4   4   6        3.69       23.07     22.04 o 
   5   4   6       59.72       82.99     48.74 o 
   6   4   6        1.35       -9.34     34.41 o 
   7   4   6       36.35       49.93     31.81 o 
  -7   5   6      178.19      204.60     30.99 o 
  -6   5   6        6.32      -11.53     20.85 o 
  -5   5   6      481.96      453.92     37.05 o 
  -4   5   6     1228.31     1278.10     47.38 o 
  -3   5   6       37.42       40.37     17.65 o 
  -2   5   6      407.31      413.06     27.20 o 
  -1   5   6      129.92      127.87     27.95 o 
   0   5   6      447.61      354.70     34.00 o 
   1   5   6      446.81      460.35     37.43 o 
   2   5   6      212.25      188.44     24.60 o 
   3   5   6        8.09       -6.64     14.20 o 
   4   5   6      107.72       68.63     26.26 o 
   5   5   6      382.97      293.10     43.44 o 
   6   5   6      159.91      175.46     47.85 o 
   7   5   6        7.55       47.75     30.24 o 
  -7   6   6      255.62      330.17     33.95 o 
  -6   6   6      325.09      346.93     30.73 o 
  -5   6   6      185.91      186.20     25.89 o 
  -4   6   6        4.21       13.91     17.68 o 
  -3   6   6     1349.45     1408.40     40.53 o 
  -2   6   6       37.65       44.99     20.02 o 
  -1   6   6      144.00      135.27     21.96 o 
   0   6   6      215.21      243.62     28.36 o 
   1   6   6      310.52      302.84     29.32 o 
   2   6   6      693.35      714.36     39.41 o 
   3   6   6      499.73      513.87     30.73 o 
   4   6   6       90.89      122.26     28.23 o 
   5   6   6       10.96       56.78     31.30 o 
   6   6   6        1.15       22.72     29.82 o 
   7   6   6        2.70       17.94     29.09 o 
  -7   7   6        1.58      -16.18     30.07 o 
  -6   7   6       81.97       92.72     25.69 o 
  -5   7   6        1.38      -11.01     19.85 o 
  -4   7   6       40.23       21.39     17.99 o 
  -3   7   6      750.11      772.13     32.59 o 
  -2   7   6      308.19      288.34     24.56 o 
  -1   7   6      815.28      839.34     59.18 o 
   0   7   6      351.95      380.37     33.91 o 
   1   7   6       58.01       52.67     23.07 o 
   2   7   6       67.73       29.32     19.72 o 
   3   7   6        5.58       -9.36     13.72 o 
   4   7   6        0.05       19.75     61.12 o 
   5   7   6      110.93      112.38     36.68 o 
   6   7   6       36.70       -7.21     28.71 o 
   7   7   6       21.37       33.99     31.54 o 
  -7   8   6        9.20      -23.09     23.09 o 
  -6   8   6       58.56       40.87     24.62 o 
  -5   8   6       72.60       68.30     24.57 o 
  -4   8   6      288.25      334.29     41.36 o 
  -3   8   6       24.42       22.08     17.22 o 
  -2   8   6       15.38       14.68     16.41 o 
  -1   8   6      107.75       89.81     21.25 o 
   0   8   6        6.25       10.06     21.48 o 
   1   8   6       29.47       -2.15     19.80 o 
   2   8   6      196.80      227.43     26.30 o 
   3   8   6        7.50        0.40     24.39 o 
   4   8   6        3.62      -31.61     31.61 o 
   5   8   6        2.61       -4.72     42.09 o 
   6   8   6       57.46       66.91     37.81 o 
   7   8   6       30.72      127.84     38.68 o 
  -7   9   6        1.12      -23.40     23.40 o 
  -6   9   6       13.55        7.07     26.20 o 
  -5   9   6        3.62      -15.40     22.61 o 
  -4   9   6       24.75       31.64     21.51 o 
  -3   9   6       58.33       34.78     17.38 o 
  -2   9   6       14.00       39.38     17.74 o 
  -1   9   6       43.92       40.49     19.23 o 
   0   9   6       80.51       73.61     31.81 o 
   1   9   6       51.28       38.06     21.66 o 
   2   9   6        0.14        3.50     18.70 o 
   3   9   6       15.12       -3.07     15.04 o 
   4   9   6       29.12      -14.03     30.24 o 
   5   9   6        2.51      -12.80     38.55 o 
   6   9   6        1.34       40.99     35.15 o 
  -7  10   6        1.07      -18.97     25.06 o 
  -6  10   6       11.17       -6.84     23.27 o 
  -5  10   6       91.93       69.22     26.13 o 
  -4  10   6      348.01      304.58     61.47 o 
  -3  10   6       26.96       15.89     20.18 o 
  -2  10   6       31.49       24.25     17.43 o 
  -1  10   6       69.97       61.57     20.81 o 
   0  10   6       67.10       65.80     17.21 o 
   1  10   6      259.05      259.02     30.70 o 
   2  10   6      449.83      393.35     46.26 o 
   3  10   6      120.58      141.57     29.68 o 
   4  10   6      103.92       85.49     54.06 o 
   5  10   6       16.43      -14.36     30.86 o 
   6  10   6       19.93        5.90     40.77 o 
  -7  11   6       22.59       19.80     26.85 o 
  -6  11   6        0.02      -23.71     23.71 o 
  -5  11   6        4.44        7.90     24.44 o 
  -4  11   6       17.28      -26.14     33.81 o 
  -3  11   6       89.27       78.89     22.39 o 
  -2  11   6      238.87      243.64     28.14 o 
  -1  11   6      797.39      811.25     47.94 o 
   0  11   6        4.30      -21.26     21.26 o 
   1  11   6        6.95      -15.47     20.40 o 
   2  11   6      350.32      324.07     31.33 o 
   3  11   6        0.21        0.73     23.73 o 
   4  11   6       72.97       77.24     36.79 o 
   5  11   6      156.42      184.64     42.19 o 
   6  11   6       92.67       92.99     40.02 o 
  -6  12   6       29.54       32.61     26.92 o 
  -5  12   6      213.58      252.23     34.63 o 
  -4  12   6      292.28      276.09     37.04 o 
  -3  12   6      526.83      485.60     39.81 o 
  -2  12   6        5.84      -13.05     21.38 o 
  -1  12   6        1.78       19.86     22.44 o 
   0  12   6      972.81     1062.50     54.57 o 
   1  12   6      565.84      563.94     40.35 o 
   2  12   6      265.33      300.10     46.65 o 
   3  12   6       15.90       -6.92     36.72 o 
   4  12   6       12.45       26.50     34.14 o 
   5  12   6       59.68       24.94     38.55 o 
   6  12   6       33.24       22.79     36.58 o 
  -6  13   6       10.02       20.69     26.87 o 
  -5  13   6      102.89      108.44     29.91 o 
  -4  13   6      158.89       91.17     34.66 o 
  -3  13   6       70.61       61.63     26.86 o 
  -2  13   6      197.63      283.87     28.54 o 
  -1  13   6       18.28       15.32     20.31 o 
   0  13   6      288.89      334.90     35.14 o 
   1  13   6      206.46      266.42     32.31 o 
   2  13   6      173.84      159.32     26.69 o 
   3  13   6        5.73       58.30     33.93 o 
   4  13   6        2.23       -6.21     32.79 o 
   5  13   6        9.43       -5.74     34.65 o 
   6  13   6       15.84      144.15     59.97 o 
  -6  14   6       45.52       55.95     28.35 o 
  -5  14   6        2.87      -24.00     24.00 o 
  -4  14   6        6.55       54.43     29.03 o 
  -3  14   6       26.08       20.59     28.78 o 
  -2  14   6       47.18       47.95     22.43 o 
  -1  14   6        4.58       30.11     20.46 o 
   0  14   6        8.07       29.10     23.36 o 
   1  14   6      148.64      176.31     29.82 o 
   2  14   6      129.29      147.57     25.40 o 
   3  14   6       71.02       97.47     31.47 o 
   4  14   6       23.93       23.54     35.27 o 
   5  14   6        0.01      -33.94     33.94 o 
  -6  15   6       16.09       -1.44     27.00 o 
  -5  15   6        5.37        1.95     26.38 o 
  -4  15   6        3.24      -20.77     24.96 o 
  -3  15   6        1.82       30.06     25.78 o 
  -2  15   6        2.06        6.80     20.35 o 
  -1  15   6      239.75      195.40     26.97 o 
   0  15   6       10.86       27.96     32.74 o 
   1  15   6      296.55      300.80     38.54 o 
   2  15   6        5.73      -21.51     21.51 o 
   3  15   6       15.82       36.83     28.80 o 
   4  15   6        6.99       41.65     37.32 o 
   5  15   6        1.50      -21.10     38.25 o 
  -5  16   6       35.87       67.05     27.30 o 
  -4  16   6       44.90       37.99     27.90 o 
  -3  16   6        9.84      -13.95     29.25 o 
  -2  16   6       84.18       50.03     29.03 o 
  -1  16   6        0.00      -18.97     18.97 o 
   0  16   6       16.35        0.15     22.92 o 
   1  16   6       91.57       91.37     26.97 o 
   2  16   6       42.39       46.29     31.74 o 
   3  16   6      170.38      140.58     45.28 o 
   4  16   6       44.68       84.98     43.03 o 
   5  16   6       23.64       69.42     56.72 o 
  -5  17   6        0.05      -12.75     38.85 o 
  -4  17   6       38.33       47.36     28.64 o 
  -3  17   6      102.11       84.56     28.70 o 
  -2  17   6      229.39      243.59     32.55 o 
  -1  17   6      342.31      303.02     29.22 o 
   0  17   6      115.07       91.51     27.09 o 
   1  17   6        2.35      -18.17     28.69 o 
   2  17   6        2.11      -10.29     30.14 o 
   3  17   6        5.48       -9.49     57.16 o 
   4  17   6        0.02        5.36     37.02 o 
  -4  18   6      210.26      227.30     45.08 o 
  -3  18   6      334.47      353.33     60.10 o 
  -2  18   6       61.98      113.18     37.36 o 
  -1  18   6       50.06       41.16     35.50 o 
   0  18   6      147.47      174.02     32.47 o 
   1  18   6      140.14      119.89     31.34 o 
   2  18   6      154.83      161.17     37.95 o 
   3  18   6      118.81      132.30     47.32 o 
   4  18   6       57.79      101.49     45.16 o 
  -4  19   6        1.55      -33.18     33.18 o 
  -3  19   6       40.86       37.20     43.06 o 
  -2  19   6      118.31       90.50     37.31 o 
  -1  19   6      127.99      216.49     54.58 o 
   0  19   6      302.71      291.34     37.21 o 
   1  19   6      202.18      256.43     32.02 o 
   2  19   6       38.15       18.58     29.98 o 
   3  19   6       26.59       91.63     43.82 o 
  -3  20   6       16.55        8.25     42.29 o 
  -2  20   6       32.94       45.31     36.32 o 
  -1  20   6       80.94       82.79     29.96 o 
   0  20   6       12.40        3.76     25.52 o 
   1  20   6       30.54       80.39     37.05 o 
   2  20   6      170.70      190.62     37.21 o 
   3  20   6      105.30       56.42     55.24 o 
  -3  21   6       29.41      -49.33     70.60 o 
  -2  21   6       95.72       67.40     38.46 o 
  -1  21   6      196.95      169.69     63.53 o 
   0  21   6       59.07       60.04     29.78 o 
   1  21   6        3.94       38.65     34.91 o 
   2  21   6        1.42      -28.27     28.27 o 
  -1  22   6       23.95       23.62     39.89 o 
   0  22   6        9.06       -3.11     30.19 o 
   1  22   6       66.45       80.46     40.58 o 
  -7   1   7        2.29        7.13     30.20 o 
  -6   1   7       21.13        1.86     20.36 o 
  -5   1   7       45.81       26.21     22.02 o 
  -4   1   7        0.04       10.01     22.07 o 
  -3   1   7      328.70      313.80     30.06 o 
  -2   1   7      117.55      149.81     40.93 o 
  -1   1   7        5.57       12.14     23.04 o 
   0   1   7      816.68      759.01     45.89 o 
   1   1   7      662.69      661.61     41.52 o 
   2   1   7     1082.75     1083.32     49.44 o 
   3   1   7       36.40       20.81     18.16 o 
   4   1   7      320.24      297.42     77.69 o 
   5   1   7      299.08      274.85     47.09 o 
   6   1   7       31.77       39.63     34.60 o 
  -7   2   7       15.77       11.11     22.82 o 
  -6   2   7       11.07      -21.75     21.75 o 
  -5   2   7       15.40       37.39     22.78 o 
  -4   2   7        4.49      -18.72     25.92 o 
  -3   2   7      164.15      145.78     23.10 o 
  -2   2   7      135.78      116.55     24.52 o 
  -1   2   7     1283.70     1265.54     55.23 o 
   0   2   7      962.23      991.29     45.64 o 
   1   2   7       34.80       29.65     22.19 o 
   2   2   7     1467.63     1652.93     59.45 o 
   3   2   7     1454.66     1610.82     47.29 o 
   4   2   7      501.01      529.93     58.28 o 
   5   2   7       32.67       37.63     33.69 o 
   6   2   7        1.34       26.61     34.88 o 
  -7   3   7        9.43      -23.42     23.42 o 
  -6   3   7        2.75       -4.39     21.90 o 
  -5   3   7        0.01        2.86     21.58 o 
  -4   3   7       13.79       23.94     26.38 o 
  -3   3   7      108.06       88.14     21.22 o 
  -2   3   7       35.95       35.20     24.28 o 
  -1   3   7      640.65      666.31     37.37 o 
   0   3   7      877.57      837.11     55.25 o 
   1   3   7      722.33      696.87     43.28 o 
   2   3   7      475.30      473.69     41.02 o 
   3   3   7       28.70       41.32     18.58 o 
   4   3   7       52.11       59.19     35.02 o 
   5   3   7      217.55      202.21     56.27 o 
   6   3   7      229.59      175.42     62.77 o 
  -7   4   7        8.77       22.62     23.71 o 
  -6   4   7       71.17       45.30     25.46 o 
  -5   4   7      208.89      166.94     26.74 o 
  -4   4   7      847.65      694.28     38.98 o 
  -3   4   7      941.82      973.77     38.08 o 
  -2   4   7      695.27      731.13     40.08 o 
  -1   4   7       29.78        2.82     19.16 o 
   0   4   7      408.48      355.08     27.89 o 
   1   4   7      552.42      576.08     61.30 o 
   2   4   7      188.02      198.71     30.63 o 
   3   4   7       13.05       25.16     16.73 o 
   4   4   7      107.09      150.87     40.27 o 
   5   4   7       41.11       88.20     42.83 o 
   6   4   7      141.60      200.29     44.68 o 
  -7   5   7       76.65       70.68     26.10 o 
  -6   5   7      108.90       89.01     25.73 o 
  -5   5   7        9.96        7.96     20.95 o 
  -4   5   7       64.84       42.51     23.04 o 
  -3   5   7      193.83      216.05     26.99 o 
  -2   5   7     1338.54     1318.82     47.41 o 
  -1   5   7        5.57       -8.14     18.73 o 
   0   5   7       67.18       70.43     26.01 o 
   1   5   7       48.40        0.76     28.13 o 
   2   5   7      210.18      236.92     28.14 o 
   3   5   7        1.28        5.04     17.06 o 
   4   5   7        0.25      -23.46     29.55 o 
   5   5   7        4.71       -5.65     32.06 o 
   6   5   7        0.01       13.82     33.07 o 
  -7   6   7        9.76        7.98     66.17 o 
  -6   6   7       84.40       65.77     25.27 o 
  -5   6   7       48.85       52.80     23.28 o 
  -4   6   7        0.23        9.32     23.47 o 
  -3   6   7      205.31      155.24     20.33 o 
  -2   6   7      213.87      244.25     25.70 o 
  -1   6   7       69.83       73.28     23.42 o 
   0   6   7       42.63       69.07     25.57 o 
   1   6   7       80.43       54.32     22.98 o 
   2   6   7       16.21        8.95     23.32 o 
   3   6   7        7.99        7.86     23.39 o 
   4   6   7        9.91       11.62     31.21 o 
   5   6   7        9.60       10.10     32.68 o 
   6   6   7        0.24       24.52     96.60 o 
  -6   7   7        2.77      -17.24     22.40 o 
  -5   7   7        0.53       -0.31     21.33 o 
  -4   7   7       78.71       67.57     24.33 o 
  -3   7   7       95.51      117.81     20.89 o 
  -2   7   7      134.73      127.15     27.17 o 
  -1   7   7       15.87        1.80     24.20 o 
   0   7   7        0.20      -21.95     21.95 o 
   1   7   7       27.38       34.89     23.15 o 
   2   7   7      249.06      191.79     27.29 o 
   3   7   7        0.07      -23.70     23.70 o 
   4   7   7       32.39        9.61     32.33 o 
   5   7   7       31.88      -10.10     35.89 o 
   6   7   7       10.19       63.12     34.46 o 
  -6   8   7       47.77       60.31     27.70 o 
  -5   8   7      108.47       83.99     25.43 o 
  -4   8   7       48.82       16.58     22.33 o 
  -3   8   7       54.45       41.71     24.22 o 
  -2   8   7        1.91       24.43     21.61 o 
  -1   8   7      314.08      326.99     29.89 o 
   0   8   7        1.94       -5.64     21.97 o 
   1   8   7      314.66      320.16     33.48 o 
   2   8   7      213.21      178.09     26.66 o 
   3   8   7      270.66      275.57     36.59 o 
   4   8   7      120.06       87.42     38.01 o 
   5   8   7        9.09       48.05     35.83 o 
   6   8   7       12.63       -0.84     35.16 o 
  -6   9   7       11.71      -13.67     25.32 o 
  -5   9   7       35.18       -3.02     23.93 o 
  -4   9   7      318.43      295.05     38.99 o 
  -3   9   7       16.06       10.34     19.52 o 
  -2   9   7       19.53      -10.24     18.87 o 
  -1   9   7      518.50      599.29     49.75 o 
   0   9   7      319.01      295.56     34.21 o 
   1   9   7      618.08      557.87     41.17 o 
   2   9   7        5.40       -7.82     19.70 o 
   3   9   7        8.81       34.76     26.47 o 
   4   9   7       15.08        8.34     33.50 o 
   5   9   7      130.73      154.38     53.32 o 
  -6  10   7       19.64        6.72     26.72 o 
  -5  10   7       33.79       -0.05     25.94 o 
  -4  10   7      174.98      140.52     34.82 o 
  -3  10   7      350.63      400.43     33.83 o 
  -2  10   7        8.64      -15.29     17.31 o 
  -1  10   7       83.93      142.72     28.07 o 
   0  10   7       33.48        1.36     26.37 o 
   1  10   7        1.26        6.35     22.99 o 
   2  10   7      638.82      617.88     41.84 o 
   3  10   7      181.57      220.84     35.24 o 
   4  10   7        0.30      -19.20     32.38 o 
   5  10   7       19.10        9.10     36.24 o 
  -6  11   7       55.09       38.60     30.84 o 
  -5  11   7        6.25       -9.54     27.80 o 
  -4  11   7       77.48       62.85     31.11 o 
  -3  11   7      202.51      259.89     40.63 o 
  -2  11   7      292.60      315.42     24.93 o 
  -1  11   7       79.05       86.68     43.79 o 
   0  11   7        2.65      -25.20     25.20 o 
   1  11   7      490.70      417.38     38.57 o 
   2  11   7        7.53        8.78     21.55 o 
   3  11   7       97.15       57.25     38.47 o 
   4  11   7        1.13       57.71     38.81 o 
   5  11   7       38.97       64.14     39.24 o 
  -5  12   7       27.16      -12.25     27.64 o 
  -4  12   7       41.33       54.12     31.35 o 
  -3  12   7        0.88      -18.69     25.70 o 
  -2  12   7      267.16      290.72     31.56 o 
  -1  12   7      158.76      138.02     31.02 o 
   0  12   7      105.73      116.44     28.56 o 
   1  12   7       27.36        9.28     23.62 o 
   2  12   7      115.19       32.11     30.58 o 
   3  12   7      416.32      338.28     55.72 o 
   4  12   7       20.02       15.65     36.34 o 
   5  12   7       26.46       27.07     39.11 o 
  -5  13   7       20.15      -27.06     27.06 o 
  -4  13   7        0.24      -26.15     28.43 o 
  -3  13   7        1.76      -25.34     25.34 o 
  -2  13   7       18.45        6.78     22.60 o 
  -1  13   7       25.16       96.39     27.61 o 
   0  13   7      192.17      193.46     31.64 o 
   1  13   7      174.00      125.49     29.38 o 
   2  13   7      439.79      433.06     47.53 o 
   3  13   7       48.62       86.98     42.30 o 
   4  13   7        0.58      -24.85     38.99 o 
   5  13   7       91.46      208.55     67.06 o 
  -5  14   7       49.70       43.06     29.02 o 
  -4  14   7      327.16      323.43     51.11 o 
  -3  14   7      339.02      360.21     85.39 o 
  -2  14   7      202.18      151.22     33.02 o 
  -1  14   7        1.63      -26.16     26.16 o 
   0  14   7       42.06        5.71     25.91 o 
   1  14   7      421.43      414.67     39.59 o 
   2  14   7       51.29       62.33     33.08 o 
   3  14   7       17.99       32.86     39.86 o 
   4  14   7      155.25      238.65     51.35 o 
  -4  15   7        2.41      -23.14     28.68 o 
  -3  15   7      169.84      153.20     43.28 o 
  -2  15   7      549.10      607.83     46.67 o 
  -1  15   7      587.13      551.43     36.75 o 
   0  15   7      139.11      232.25     35.38 o 
   1  15   7        3.66      -22.12     22.12 o 
   2  15   7        0.71       -7.38     31.18 o 
   3  15   7        1.55       13.76     38.99 o 
   4  15   7        0.10       16.85     41.72 o 
  -4  16   7      205.15      248.87     38.75 o 
  -3  16   7       21.69       11.68     45.36 o 
  -2  16   7        3.72       17.15     27.14 o 
  -1  16   7       11.31      -23.14     23.14 o 
   0  16   7       25.33        6.28     23.63 o 
   1  16   7        0.08       11.04     28.13 o 
   2  16   7       66.57        9.88     46.76 o 
   3  16   7       46.56      148.27     85.22 o 
  -4  17   7       28.39      -60.01     60.01 o 
  -3  17   7        6.79      -34.97     34.97 o 
  -2  17   7      106.02      117.90     46.29 o 
  -1  17   7        0.71       16.34     26.68 o 
   0  17   7       29.61       80.30     27.12 o 
   1  17   7       21.06       20.31     26.41 o 
   2  17   7       49.74       40.36     36.38 o 
   3  17   7       16.78       -2.29     39.41 o 
  -3  18   7        6.12      -31.29     40.60 o 
  -2  18   7        1.30      -29.28     29.28 o 
  -1  18   7       60.06       94.01     29.21 o 
   0  18   7       24.58       15.01     26.07 o 
   1  18   7        5.77       -3.20     31.22 o 
   2  18   7        3.55       48.35     36.61 o 
  -2  19   7       51.44       51.12     36.97 o 
  -1  19   7        2.18       -0.46     33.05 o 
   0  19   7        7.48       56.86     32.33 o 
   1  19   7        4.91      -20.91     29.79 o 
   0  20   7      183.57      193.20     40.37 o 
  -6   0   8       47.26       61.94     33.38 o 
  -5   0   8      182.33      143.34     53.49 o 
  -4   0   8      154.22      122.14     35.30 o 
  -3   0   8       38.00        9.75     54.35 o 
  -2   0   8        1.22       25.70     36.71 o 
  -1   0   8        1.27      -22.93     40.17 o 
   0   0   8        3.02       23.97     33.95 o 
   1   0   8       86.18      124.63     38.38 o 
   2   0   8       56.24        5.30     36.19 o 
   3   0   8        5.36      -11.23     48.15 o 
   4   0   8        0.56       30.13     47.26 o 
   5   0   8      139.85      243.41     72.67 o 
  -6   1   8        1.18       15.06     22.64 o 
  -5   1   8       29.72      -10.38     29.49 o 
  -4   1   8        2.35      -11.97     22.61 o 
  -3   1   8       27.32       56.11     27.83 o 
  -2   1   8       51.53       69.75     23.62 o 
  -1   1   8       43.45       93.20     23.02 o 
   0   1   8       81.05      105.92     26.40 o 
   1   1   8       23.90       18.82     23.37 o 
   2   1   8      183.66      152.84     28.34 o 
   3   1   8       15.53       28.98     49.92 o 
   4   1   8      177.61      187.68     45.88 o 
   5   1   8        1.10       15.49     35.21 o 
  -6   2   8       19.13        3.21     22.68 o 
  -5   2   8       21.03       15.00     23.84 o 
  -4   2   8       44.47       25.16     23.56 o 
  -3   2   8       95.75      111.24     30.18 o 
  -2   2   8      348.27      356.89     31.86 o 
  -1   2   8       48.39       44.28     21.52 o 
   0   2   8       23.94       12.97     18.87 o 
   1   2   8       51.07       53.33     24.76 o 
   2   2   8      148.10      204.75     30.40 o 
   3   2   8      107.67      139.94     42.38 o 
   4   2   8      119.06       71.41     39.69 o 
   5   2   8        0.39      -32.46     32.46 o 
  -6   3   8        0.67       -0.93     24.01 o 
  -5   3   8        8.72      -22.46     22.46 o 
  -4   3   8        3.25      -13.97     22.11 o 
  -3   3   8       24.14       28.87     39.65 o 
  -2   3   8       58.48       56.58     23.07 o 
  -1   3   8        3.31        3.10     20.83 o 
   0   3   8       62.61       41.19     20.16 o 
   1   3   8      166.70      182.59     29.50 o 
   2   3   8      118.40      104.21     33.94 o 
   3   3   8        0.42       -0.93     33.77 o 
   4   3   8       50.82       57.66     36.92 o 
   5   3   8      126.27      115.30     40.94 o 
  -6   4   8        3.41       -3.56     24.33 o 
  -5   4   8        7.93      -17.11     23.18 o 
  -4   4   8       63.52       25.04     29.88 o 
  -3   4   8        8.64       25.06     30.98 o 
  -2   4   8       42.07       51.87     26.40 o 
  -1   4   8       17.64        5.20     20.39 o 
   0   4   8      158.63      134.84     28.84 o 
   1   4   8       48.85       57.22     31.21 o 
   2   4   8        2.76       -6.95     21.36 o 
   3   4   8       24.28       14.91     37.07 o 
   4   4   8       15.53       52.57     37.62 o 
   5   4   8        0.10      -37.81     53.76 o 
  -6   5   8       38.90       15.36     41.68 o 
  -5   5   8       44.24        8.00     24.71 o 
  -4   5   8      324.42      311.58     32.48 o 
  -3   5   8       13.56        6.21     24.60 o 
  -2   5   8        0.80      -28.66     29.97 o 
  -1   5   8       31.16       27.48     22.38 o 
   0   5   8        9.94      180.05     98.45 o 
   1   5   8      288.66      290.47     33.72 o 
   2   5   8       65.07       68.53     27.29 o 
   3   5   8       11.03       21.73     40.54 o 
   4   5   8       20.94       74.65     92.76 o 
   5   5   8       48.98       51.98     38.00 o 
  -5   6   8       39.85       13.48     24.25 o 
  -4   6   8      144.96      116.97     29.25 o 
  -3   6   8      270.93      361.72     38.54 o 
  -2   6   8       53.34       57.67     26.65 o 
  -1   6   8      172.49      101.56     30.04 o 
   0   6   8       70.52       53.23     26.49 o 
   1   6   8      244.45      219.71     32.01 o 
   2   6   8      726.17      860.93     56.03 o 
   3   6   8      368.07      260.42    174.88 o 
   4   6   8       48.44      -36.19     36.19 o 
   5   6   8        2.70       23.20     52.58 o 
  -5   7   8        1.38      -22.92     22.92 o 
  -4   7   8        7.72      -22.95     22.95 o 
  -3   7   8        0.10       12.82     28.58 o 
  -2   7   8      143.32      130.18     24.24 o 
  -1   7   8      471.47      546.93     44.75 o 
   0   7   8      293.04      315.89     35.94 o 
   1   7   8       26.21       25.64     24.96 o 
   2   7   8       47.32       32.53     23.62 o 
   3   7   8       77.44       49.58     51.84 o 
   4   7   8        9.95       27.30     37.30 o 
   5   7   8       32.90       24.52     50.81 o 
  -5   8   8       27.97       -2.32     24.74 o 
  -4   8   8      208.26      199.13     33.88 o 
  -3   8   8        2.49       14.30     24.33 o 
  -2   8   8       52.12       81.35     25.49 o 
  -1   8   8      116.85      126.53     26.85 o 
   0   8   8       63.05      138.56     29.80 o 
   1   8   8        0.02       21.68     26.22 o 
   2   8   8        7.40       -1.32     23.05 o 
   3   8   8       49.92       26.62     39.92 o 
   4   8   8      217.32      156.86     48.04 o 
  -5   9   8        9.04      -23.51     23.51 o 
  -4   9   8        2.09      -22.90     22.90 o 
  -3   9   8       14.14       65.40     27.56 o 
  -2   9   8      114.13      136.31     30.18 o 
  -1   9   8       28.12        8.61     23.83 o 
   0   9   8       66.16       61.54     27.51 o 
   1   9   8       15.59       67.13     27.16 o 
   2   9   8        6.05       -1.40     30.04 o 
   3   9   8        0.08       77.22     40.48 o 
   4   9   8        6.63       26.64     37.14 o 
  -5  10   8        7.33      -25.22     25.22 o 
  -4  10   8       47.40      -23.46     61.61 o 
  -3  10   8       15.54        7.11     34.26 o 
  -2  10   8       79.87       70.88     50.62 o 
  -1  10   8      110.16       60.91     27.84 o 
   0  10   8       40.75       26.87     26.93 o 
   1  10   8       20.33        4.99     24.74 o 
   2  10   8        3.97      -17.93     27.65 o 
   3  10   8       51.07       42.97     41.45 o 
   4  10   8       54.76      104.31     45.19 o 
  -4  11   8       37.71       -8.13     31.98 o 
  -3  11   8       86.32       79.89     47.45 o 
  -2  11   8      114.97      123.93     31.71 o 
  -1  11   8        0.94      -23.75     23.75 o 
   0  11   8        0.52       -5.48     34.49 o 
   1  11   8       60.14       93.01     28.31 o 
   2  11   8       81.97       34.21     31.80 o 
   3  11   8        1.16       73.38     42.46 o 
   4  11   8       73.70       61.15     56.72 o 
  -4  12   8      116.46       68.75     43.94 o 
  -3  12   8      147.12       85.72     39.93 o 
  -2  12   8       32.30        1.61     29.65 o 
  -1  12   8       76.19      100.38     30.88 o 
   0  12   8        7.16       14.91     27.57 o 
   1  12   8      142.95      133.46     29.91 o 
   2  12   8       86.57      113.51     37.21 o 
   3  12   8      192.78      234.24     53.95 o 
  -4  13   8        6.17       -2.81     32.23 o 
  -3  13   8       12.75       34.89     35.28 o 
  -2  13   8       81.23      110.02     33.38 o 
  -1  13   8      123.81      122.75     29.22 o 
   0  13   8      157.14      179.95     35.23 o 
   1  13   8       56.02       55.74     27.95 o 
   2  13   8       99.17       83.65     41.21 o 
   3  13   8       59.56      103.11     46.99 o 
  -3  14   8        0.14       -8.24     32.68 o 
  -2  14   8        0.15       14.84     29.61 o 
  -1  14   8        2.57       14.74     26.51 o 
   0  14   8       21.59       -3.64     33.28 o 
   1  14   8        5.46       26.27     26.57 o 
   2  14   8       48.63       41.76     43.20 o 
   3  14   8       46.21       -0.30     55.24 o 
  -3  15   8       18.78       10.42     33.08 o 
  -2  15   8       66.09       37.59     31.60 o 
  -1  15   8       27.43        9.30     23.34 o 
   0  15   8       18.33       24.69     28.63 o 
   1  15   8       12.56       49.44     35.78 o 
   2  15   8        2.02       -2.95     50.51 o 
  -2  16   8        3.85       10.44     38.86 o 
  -1  16   8        1.07       57.59     36.28 o 
   0  16   8        5.20        8.88     25.84 o 
   1  16   8        1.06      -37.62     37.62 o 
  -4   1   9       17.58       53.20     26.13 o 
  -3   1   9        0.08      -15.53     30.95 o 
  -2   1   9       14.69       31.70     26.48 o 
  -1   1   9      229.09      262.99     30.70 o 
   0   1   9      205.85      171.97     35.04 o 
   1   1   9        4.55      -10.08     25.01 o 
   2   1   9        1.11       59.65     42.19 o 
   3   1   9       17.41       33.21     38.89 o 
  -4   2   9      167.48      152.10     30.16 o 
  -3   2   9      249.92      218.15     37.36 o 
  -2   2   9       47.03       79.12     26.02 o 
  -1   2   9       35.12       36.27     29.00 o 
   0   2   9        1.55        3.73     28.61 o 
   1   2   9      256.33      279.08     42.51 o 
   2   2   9      203.87      178.42     54.94 o 
   3   2   9      109.25      180.35     92.61 o 
  -4   3   9       15.67        7.71     30.08 o 
  -3   3   9        0.00      -26.80     26.80 o 
  -2   3   9       57.31      105.10     27.20 o 
  -1   3   9      199.94      193.71     35.62 o 
   0   3   9       40.73       46.68     28.61 o 
   1   3   9      281.15      278.76     35.57 o 
   2   3   9      100.58       89.28     45.10 o 
   3   3   9       39.08       79.24     44.87 o 
  -4   4   9      132.60      157.59     30.53 o 
  -3   4   9      128.74      105.46     48.60 o 
  -2   4   9      401.99      434.84     37.12 o 
  -1   4   9      128.17      136.79     32.64 o 
   0   4   9        0.29       -4.51     27.43 o 
   1   4   9      162.99      244.24     35.68 o 
   2   4   9      115.62      133.78     47.83 o 
   3   4   9       49.73       95.99     75.03 o 
  -4   5   9       71.57       61.40     27.18 o 
  -3   5   9        2.05      -25.56     25.56 o 
  -2   5   9       34.31       38.01     35.36 o 
  -1   5   9       37.56      110.02     30.90 o 
   0   5   9      162.53      253.33     36.78 o 
   1   5   9       26.68       50.28     44.54 o 
   2   5   9       32.72       81.67     43.68 o 
   3   5   9        9.37        5.32     56.27 o 
  -4   6   9        6.10       31.66     28.68 o 
  -3   6   9        0.03       21.61     34.33 o 
  -2   6   9       37.63       49.78     31.26 o 
  -1   6   9        3.72       40.93     27.08 o 
   0   6   9       10.84       19.31     30.32 o 
   1   6   9       96.30       32.00     26.49 o 
   2   6   9       78.12       94.53     43.78 o 
   3   6   9       31.84       52.63     43.36 o 
  -4   7   9        0.02        0.89     35.15 o 
  -3   7   9        0.76      -15.94     30.58 o 
  -2   7   9       57.27       30.20     34.58 o 
  -1   7   9       12.85       61.17     29.13 o 
   0   7   9      279.63      289.43     37.29 o 
   1   7   9        0.16       -1.08     24.86 o 
   2   7   9        0.79       34.90     40.99 o 
   3   7   9       46.55      103.39     62.62 o 
  -3   8   9      181.38      132.42     49.45 o 
  -2   8   9       90.35       85.72     39.16 o 
  -1   8   9        5.12        6.19     27.27 o 
   0   8   9      163.87      179.68     33.20 o 
   1   8   9      119.46      149.27     32.01 o 
   2   8   9       39.91      -15.53     57.90 o 
  -3   9   9       15.64      -19.35     41.67 o 
  -2   9   9      224.68      234.41     54.02 o 
  -1   9   9      272.54      282.58     39.85 o 
   0   9   9       26.01       -5.06     30.56 o 
   1   9   9      185.53      223.91     40.25 o 
   2   9   9       72.19       86.08     48.65 o 
  -3  10   9       44.58      -38.20     53.29 o 
  -2  10   9        6.87       12.91     42.21 o 
  -1  10   9       16.25      -25.48     25.48 o 
   0  10   9       46.58      -23.50     26.42 o 
   1  10   9      115.18      108.79     40.26 o 
   2  10   9      199.72      103.39     66.17 o 
  -2  11   9       76.21       15.67     41.91 o 
  -1  11   9        1.88      -19.96     27.75 o 
   0  11   9       46.26       74.49     31.56 o 
   1  11   9       39.87       -3.55     40.86 o 
  -1  12   9        2.34      -45.79     54.65 o 
   0  12   9        0.22      -17.37     29.44 o 
  -1   0  10       95.49       31.31     60.26 o 
   0   0  10       56.32       -1.48     53.17 o 
  -1   1  10       82.39       47.62     42.71 o 
   0   1  10       55.62       37.46     40.10 o 
  -1   2  10       33.89       82.12     45.63 o 
   0   2  10       43.72       67.34     41.34 o 
   0   3  10       37.78       15.65     39.07 o 
                                                 
